# Supplementary material for: The PRC2.1 subcomplex opposes G1 progression through regulation of CCND1 and CCND2
Source: eLife. 2025 Feb 4;13:RP97577. doi: 10.7554/eLife.97577 (PMC11793871; doi:10.7554/eLife.97577)
Supplement: Figure 4—figure supplement 1—source data 1. [file elife-97577-fig4-figsupp1-data1.zip]

Archive with 15 entries (14 files):
- FigureS2B_SourceData1/
- FigureS2B_SourceData1/FigS2B_EED.jpeg
- __MACOSX/FigureS2B_SourceData1/._FigS2B_EED.jpeg
- FigureS2B_SourceData1/FigS2B_H3.jpeg
- __MACOSX/FigureS2B_SourceData1/._FigS2B_H3.jpeg
- FigureS2B_SourceData1/FigS2B_H3K27me3.jpeg
- __MACOSX/FigureS2B_SourceData1/._FigS2B_H3K27me3.jpeg
- FigureS2B_SourceData1/FigS2B_MTF2.jpeg
- __MACOSX/FigureS2B_SourceData1/._FigS2B_MTF2.jpeg
- FigureS2B_SourceData1/FigS2B_JARID2.jpeg
- __MACOSX/FigureS2B_SourceData1/._FigS2B_JARID2.jpeg
- FigureS2B_SourceData1/FigS2B_Vinc.jpeg
- __MACOSX/FigureS2B_SourceData1/._FigS2B_Vinc.jpeg
- FigureS2B_SourceData1/FigS2B_SUZ12.jpeg
- __MACOSX/FigureS2B_SourceData1/._FigS2B_SUZ12.jpeg
