# Supplementary material for: The PRC2.1 subcomplex opposes G1 progression through regulation of CCND1 and CCND2
Source: eLife. 2025 Feb 4;13:RP97577. doi: 10.7554/eLife.97577 (PMC11793871; doi:10.7554/eLife.97577)
Supplement: Figure 4—figure supplement 3—source data 2. [file elife-97577-fig4-figsupp3-data2.zip]

Archive with 13 entries (12 files):
- FigureS2D_SourceData2/
- FigureS2D_SourceData2/FigS2D_Box_Actin.jpeg
- __MACOSX/FigureS2D_SourceData2/._FigS2D_Box_Actin.jpeg
- FigureS2D_SourceData2/FigS2D_Box_JARID2.jpeg
- __MACOSX/FigureS2D_SourceData2/._FigS2D_Box_JARID2.jpeg
- FigureS2D_SourceData2/FigS2D_Box_PARP.jpeg
- __MACOSX/FigureS2D_SourceData2/._FigS2D_Box_PARP.jpeg
- FigureS2D_SourceData2/FigS2D_Box_SUZ12.jpeg
- __MACOSX/FigureS2D_SourceData2/._FigS2D_Box_SUZ12.jpeg
- FigureS2D_SourceData2/FigS2D_Box_MTF2.jpeg
- __MACOSX/FigureS2D_SourceData2/._FigS2D_Box_MTF2.jpeg
- FigureS2D_SourceData2/FigS2D_Box_BIM.jpeg
- __MACOSX/FigureS2D_SourceData2/._FigS2D_Box_BIM.jpeg
