# Supplementary material for: The PRC2.1 subcomplex opposes G1 progression through regulation of CCND1 and CCND2
Source: eLife. 2025 Feb 4;13:RP97577. doi: 10.7554/eLife.97577 (PMC11793871; doi:10.7554/eLife.97577)
Supplement: Figure 5—source data 1. [file elife-97577-fig5-data1.zip]

Archive with 11 entries (10 files):
- Figure5A_SourceData1/
- Figure5A_SourceData1/Fig5A_H3K27me3.jpeg
- __MACOSX/Figure5A_SourceData1/._Fig5A_H3K27me3.jpeg
- Figure5A_SourceData1/Fig5A_JARID2.jpeg
- __MACOSX/Figure5A_SourceData1/._Fig5A_JARID2.jpeg
- Figure5A_SourceData1/Fig5A_MTF2.jpeg
- __MACOSX/Figure5A_SourceData1/._Fig5A_MTF2.jpeg
- Figure5A_SourceData1/Fig5A_H3.jpeg
- __MACOSX/Figure5A_SourceData1/._Fig5A_H3.jpeg
- Figure5A_SourceData1/Fig5A_SUZ12.jpeg
- __MACOSX/Figure5A_SourceData1/._Fig5A_SUZ12.jpeg
