# Supplementary material for: The PRC2.1 subcomplex opposes G1 progression through regulation of CCND1 and CCND2
Source: eLife. 2025 Feb 4;13:RP97577. doi: 10.7554/eLife.97577 (PMC11793871; doi:10.7554/eLife.97577)
Supplement: Figure 6—source data 2. [file elife-97577-fig6-data2.zip]

Archive with 64 entries (60 files):
- Figure6C_SourceData2/
- Figure6C_SourceData2/Fig6C_Box_CCND3.jpeg
- __MACOSX/Figure6C_SourceData2/._Fig6C_Box_CCND3.jpeg
- Figure6C_SourceData2/Fig6C_Box_CCND2.jpeg
- __MACOSX/Figure6C_SourceData2/._Fig6C_Box_CCND2.jpeg
- Figure6C_SourceData2/Fig6C_Box_CCND1.jpg
- __MACOSX/Figure6C_SourceData2/._Fig6C_Box_CCND1.jpg
- Figure6C_SourceData2/Fig6C_Box_Vinc.jpeg
- __MACOSX/Figure6C_SourceData2/._Fig6C_Box_Vinc.jpeg
- Figure6D_SourceData2/
- Figure6D_SourceData2/Fig6D_Box_HAP1_MDA-MB-231_KBM7_H3K27me3.jpeg
- __MACOSX/Figure6D_SourceData2/._Fig6D_Box_HAP1_MDA-MB-231_KBM7_H3K27me3.jpeg
- Figure6D_SourceData2/Fig6D_Box_NR6_H3.jpeg
- __MACOSX/Figure6D_SourceData2/._Fig6D_Box_NR6_H3.jpeg
- Figure6D_SourceData2/Fig6D_Box_NR6_COS7_H3K27me3.jpeg
- __MACOSX/Figure6D_SourceData2/._Fig6D_Box_NR6_COS7_H3K27me3.jpeg
- Figure6D_SourceData2/Fig6D_Box_COS7_CCND1.jpeg
- __MACOSX/Figure6D_SourceData2/._Fig6D_Box_COS7_CCND1.jpeg
- Figure6D_SourceData2/Fig6D_Box_LNCaP-M1-2166_H3K27me3.jpeg
- __MACOSX/Figure6D_SourceData2/._Fig6D_Box_LNCaP-M1-2166_H3K27me3.jpeg
- Figure6D_SourceData2/Fig6D_Box_HAP1_MDA-MB-231_KBM7_Vinc.jpeg
- __MACOSX/Figure6D_SourceData2/._Fig6D_Box_HAP1_MDA-MB-231_KBM7_Vinc.jpeg
- Figure6D_SourceData2/Fig6D_Box_KBM7_CCND1.jpeg
- __MACOSX/Figure6D_SourceData2/._Fig6D_Box_KBM7_CCND1.jpeg
- Figure6D_SourceData2/Fig6D_Box_HAP1_MDA-MB-231_KBM7_H3.jpeg
- __MACOSX/Figure6D_SourceData2/._Fig6D_Box_HAP1_MDA-MB-231_KBM7_H3.jpeg
- Figure6D_SourceData2/Fig6D_Box_HAP1_CCND1.jpeg
- __MACOSX/Figure6D_SourceData2/._Fig6D_Box_HAP1_CCND1.jpeg
- Figure6D_SourceData2/Fig6D_Box_LNCaP-M1-2166_NR6_CCND1.jpeg
- __MACOSX/Figure6D_SourceData2/._Fig6D_Box_LNCaP-M1-2166_NR6_CCND1.jpeg
- Figure6D_SourceData2/Fig6D_Box_LNCaP-M1-2166_NR6_COS7_Vinc.jpeg
- __MACOSX/Figure6D_SourceData2/._Fig6D_Box_LNCaP-M1-2166_NR6_COS7_Vinc.jpeg
- Figure6D_SourceData2/Fig6D_Box_MDA-MB-231_CCND1.jpeg
- __MACOSX/Figure6D_SourceData2/._Fig6D_Box_MDA-MB-231_CCND1.jpeg
- Figure6D_SourceData2/Fig6D_Box_LNCaP_COS7_H3.jpeg
- __MACOSX/Figure6D_SourceData2/._Fig6D_Box_LNCaP_COS7_H3.jpeg
- Figure6E_SourceData2/
- Figure6E_SourceData2/Fig6E_Box_COS7_H3.jpeg
- __MACOSX/Figure6E_SourceData2/._Fig6E_Box_COS7_H3.jpeg
- Figure6E_SourceData2/Fig6E_Box_MDA-MB-231_H3.jpeg
- __MACOSX/Figure6E_SourceData2/._Fig6E_Box_MDA-MB-231_H3.jpeg
- Figure6E_SourceData2/Fig6E_Box_MDA-MB-231_CCND1.jpeg
- __MACOSX/Figure6E_SourceData2/._Fig6E_Box_MDA-MB-231_CCND1.jpeg
- Figure6E_SourceData2/Fig6E_Box_COS7_CCND1.jpeg
- __MACOSX/Figure6E_SourceData2/._Fig6E_Box_COS7_CCND1.jpeg
- Figure6E_SourceData2/Fig6E_Box_MDA-MB-231_JARID2.jpeg
- __MACOSX/Figure6E_SourceData2/._Fig6E_Box_MDA-MB-231_JARID2.jpeg
- Figure6E_SourceData2/Fig6E_Box_COS7_JARID2.jpeg
- __MACOSX/Figure6E_SourceData2/._Fig6E_Box_COS7_JARID2.jpeg
- Figure6E_SourceData2/Fig6E_Box_MDA-MB-231_COS7_MTF2.jpeg
- __MACOSX/Figure6E_SourceData2/._Fig6E_Box_MDA-MB-231_COS7_MTF2.jpeg
- Figure6E_SourceData2/Fig6E_Box_COS7_MDA-MB-231_Vinc.jpeg
- __MACOSX/Figure6E_SourceData2/._Fig6E_Box_COS7_MDA-MB-231_Vinc.jpeg
- Figure6E_SourceData2/Fig6E_Box_MDA-MB-231_COS7_SUZ12.jpeg
- __MACOSX/Figure6E_SourceData2/._Fig6E_Box_MDA-MB-231_COS7_SUZ12.jpeg
- Figure6E_SourceData2/Fig6E_Box_COS7_MDA-MB-231_H3K27me3.jpeg
- __MACOSX/Figure6E_SourceData2/._Fig6E_Box_COS7_MDA-MB-231_H3K27me3.jpeg
- Figure6F_SourceData2/
- Figure6F_SourceData2/811_RB1.jpeg
- __MACOSX/Figure6F_SourceData2/._811_RB1.jpeg
- Figure6F_SourceData2/Fig6F_Box_P-RB1_RB1_Composite.jpeg
- __MACOSX/Figure6F_SourceData2/._Fig6F_Box_P-RB1_RB1_Composite.jpeg
- Figure6F_SourceData2/Fig6F_Box_RB1.jpeg
- __MACOSX/Figure6F_SourceData2/._Fig6F_Box_RB1.jpeg
