# Supplementary material for: The PRC2.1 subcomplex opposes G1 progression through regulation of CCND1 and CCND2
Source: eLife. 2025 Feb 4;13:RP97577. doi: 10.7554/eLife.97577 (PMC11793871; doi:10.7554/eLife.97577)
Supplement: Figure 6—figure supplement 2—source data 2. [file elife-97577-fig6-figsupp2-data2.zip]

Archive with 15 entries (14 files):
- FigureS5B_SourceData2/
- FigureS5B_SourceData2/FigS5B_Box_Actin.jpeg
- __MACOSX/FigureS5B_SourceData2/._FigS5B_Box_Actin.jpeg
- FigureS5B_SourceData2/FigS5B_Box_SUZ12.jpeg
- __MACOSX/FigureS5B_SourceData2/._FigS5B_Box_SUZ12.jpeg
- FigureS5B_SourceData2/FigS5B_Box_CCND2.jpeg
- __MACOSX/FigureS5B_SourceData2/._FigS5B_Box_CCND2.jpeg
- FigureS5B_SourceData2/FigS5B_Box_CCND3.jpeg
- __MACOSX/FigureS5B_SourceData2/._FigS5B_Box_CCND3.jpeg
- FigureS5B_SourceData2/FigS5B_Box_JARID2.jpeg
- __MACOSX/FigureS5B_SourceData2/._FigS5B_Box_JARID2.jpeg
- FigureS5B_SourceData2/FigS5B_Box_CCND1.jpeg
- __MACOSX/FigureS5B_SourceData2/._FigS5B_Box_CCND1.jpeg
- FigureS5B_SourceData2/FigS5B_Box_MTF2.jpeg
- __MACOSX/FigureS5B_SourceData2/._FigS5B_Box_MTF2.jpeg
