# Supplementary material for: The PRC2.1 subcomplex opposes G1 progression through regulation of CCND1 and CCND2
Source: eLife. 2025 Feb 4;13:RP97577. doi: 10.7554/eLife.97577 (PMC11793871; doi:10.7554/eLife.97577)
Supplement: Figure 6—figure supplement 3—source data 1. [file elife-97577-fig6-figsupp3-data1.zip]

Archive with 25 entries (24 files):
- FigureS5E_SourceData1/
- FigureS5E_SourceData1/FigS5E_CDK2.jpeg
- __MACOSX/FigureS5E_SourceData1/._FigS5E_CDK2.jpeg
- FigureS5E_SourceData1/FigS5E_RB1.jpeg
- __MACOSX/FigureS5E_SourceData1/._FigS5E_RB1.jpeg
- FigureS5E_SourceData1/FigS5E_RBL1.jpeg
- __MACOSX/FigureS5E_SourceData1/._FigS5E_RBL1.jpeg
- FigureS5E_SourceData1/FigS5E_p53.jpeg
- __MACOSX/FigureS5E_SourceData1/._FigS5E_p53.jpeg
- FigureS5E_SourceData1/FigS5E_SUZ12.jpeg
- __MACOSX/FigureS5E_SourceData1/._FigS5E_SUZ12.jpeg
- FigureS5E_SourceData1/FigS5E_MTF2.jpeg
- __MACOSX/FigureS5E_SourceData1/._FigS5E_MTF2.jpeg
- FigureS5E_SourceData1/FigS5E_CDK4.jpeg
- __MACOSX/FigureS5E_SourceData1/._FigS5E_CDK4.jpeg
- FigureS5E_SourceData1/FigS5E_JARID2.jpeg
- __MACOSX/FigureS5E_SourceData1/._FigS5E_JARID2.jpeg
- FigureS5E_SourceData1/FigS5E_CDK6.jpeg
- __MACOSX/FigureS5E_SourceData1/._FigS5E_CDK6.jpeg
- FigureS5E_SourceData1/FigS5E_Vinc.jpeg
- __MACOSX/FigureS5E_SourceData1/._FigS5E_Vinc.jpeg
- FigureS5E_SourceData1/FigS5E_p27.jpeg
- __MACOSX/FigureS5E_SourceData1/._FigS5E_p27.jpeg
- FigureS5E_SourceData1/FigS5E_RBL2.jpeg
- __MACOSX/FigureS5E_SourceData1/._FigS5E_RBL2.jpeg
