# Supplementary material for: The PRC2.1 subcomplex opposes G1 progression through regulation of CCND1 and CCND2
Source: eLife. 2025 Feb 4;13:RP97577. doi: 10.7554/eLife.97577 (PMC11793871; doi:10.7554/eLife.97577)
Supplement: Figure 6—figure supplement 3—source data 2. [file elife-97577-fig6-figsupp3-data2.zip]

Archive with 25 entries (24 files):
- FigureS5E_SourceData2/
- FigureS5E_SourceData2/FigS5E_Box_CDK6.jpeg
- __MACOSX/FigureS5E_SourceData2/._FigS5E_Box_CDK6.jpeg
- FigureS5E_SourceData2/FigS5E_Box_SUZ12.jpeg
- __MACOSX/FigureS5E_SourceData2/._FigS5E_Box_SUZ12.jpeg
- FigureS5E_SourceData2/FigS5E_Box_Vinc.jpeg
- __MACOSX/FigureS5E_SourceData2/._FigS5E_Box_Vinc.jpeg
- FigureS5E_SourceData2/FigS5E_Box_RB1.jpeg
- __MACOSX/FigureS5E_SourceData2/._FigS5E_Box_RB1.jpeg
- FigureS5E_SourceData2/FigS5E_Box_RBL2.jpeg
- __MACOSX/FigureS5E_SourceData2/._FigS5E_Box_RBL2.jpeg
- FigureS5E_SourceData2/FigS5E_Box_p53.jpeg
- __MACOSX/FigureS5E_SourceData2/._FigS5E_Box_p53.jpeg
- FigureS5E_SourceData2/FigS5E_Box_CDK2.jpeg
- __MACOSX/FigureS5E_SourceData2/._FigS5E_Box_CDK2.jpeg
- FigureS5E_SourceData2/FigS5E_Box_p27.jpeg
- __MACOSX/FigureS5E_SourceData2/._FigS5E_Box_p27.jpeg
- FigureS5E_SourceData2/FigS5E_Box_RBL1.jpeg
- __MACOSX/FigureS5E_SourceData2/._FigS5E_Box_RBL1.jpeg
- FigureS5E_SourceData2/FigS5E_Box_JARID2.jpeg
- __MACOSX/FigureS5E_SourceData2/._FigS5E_Box_JARID2.jpeg
- FigureS5E_SourceData2/FigS5E_Box_MTF2.jpeg
- __MACOSX/FigureS5E_SourceData2/._FigS5E_Box_MTF2.jpeg
- FigureS5E_SourceData2/FigS5E_Box_CDK4.jpeg
- __MACOSX/FigureS5E_SourceData2/._FigS5E_Box_CDK4.jpeg
