# Supplementary material for: The PRC2.1 subcomplex opposes G1 progression through regulation of CCND1 and CCND2
Source: eLife. 2025 Feb 4;13:RP97577. doi: 10.7554/eLife.97577 (PMC11793871; doi:10.7554/eLife.97577)
Supplement: Figure 6—figure supplement 4—source data 2. [file elife-97577-fig6-figsupp4-data2.zip]

Archive with 7 entries (6 files):
- FigureS5G_SourceData2/
- FigureS5G_SourceData2/FigS5G_Box_CCND1.jpeg
- __MACOSX/FigureS5G_SourceData2/._FigS5G_Box_CCND1.jpeg
- FigureS5G_SourceData2/FigS5G_Box_Vinc.jpeg
- __MACOSX/FigureS5G_SourceData2/._FigS5G_Box_Vinc.jpeg
- FigureS5G_SourceData2/FigS5G_Box_2xFLAG-CDK6.jpeg
- __MACOSX/FigureS5G_SourceData2/._FigS5G_Box_2xFLAG-CDK6.jpeg
