# Supplementary material for: The PRC2.1 subcomplex opposes G1 progression through regulation of CCND1 and CCND2
Source: eLife. 2025 Feb 4;13:RP97577. doi: 10.7554/eLife.97577 (PMC11793871; doi:10.7554/eLife.97577)
Supplement: Source code 1. [file elife-97577-code1.zip]

Archive with 58 entries (52 files):
- OROBAS_code/batch_table.tsv
- OROBAS_code/CHEM_TKOv3_pLCKO_read_count.tsv
- OROBAS_code/chemgen_utils.R
- OROBAS_code/orobas-master/
- OROBAS_code/orobas-master/.gitattributes
- OROBAS_code/orobas-master/.gitignore
- OROBAS_code/orobas-master/.Rbuildignore
- OROBAS_code/orobas-master/DESCRIPTION
- OROBAS_code/orobas-master/LICENSE
- OROBAS_code/orobas-master/man/
- OROBAS_code/orobas-master/man/add_screen.Rd
- OROBAS_code/orobas-master/man/add_screens_from_table.Rd
- OROBAS_code/orobas-master/man/call_drug_hits.Rd
- OROBAS_code/orobas-master/man/check_batch_file.Rd
- OROBAS_code/orobas-master/man/check_group_file.Rd
- OROBAS_code/orobas-master/man/check_replicates.Rd
- OROBAS_code/orobas-master/man/check_screen_params.Rd
- OROBAS_code/orobas-master/man/compute_control_effects.Rd
- OROBAS_code/orobas-master/man/compute_control_weights.Rd
- OROBAS_code/orobas-master/man/correct_chromosomal_effects.Rd
- OROBAS_code/orobas-master/man/essential_lfc_qc.Rd
- OROBAS_code/orobas-master/man/filter_reads.Rd
- OROBAS_code/orobas-master/man/normalize_reads.Rd
- OROBAS_code/orobas-master/man/normalize_screens.Rd
- OROBAS_code/orobas-master/man/pca_screens.Rd
- OROBAS_code/orobas-master/man/plot_chromosome.Rd
- OROBAS_code/orobas-master/man/plot_drug_residuals.Rd
- OROBAS_code/orobas-master/man/plot_drug_response.Rd
- OROBAS_code/orobas-master/man/plot_gene_lfc.Rd
- OROBAS_code/orobas-master/man/plot_gene_residuals.Rd
- OROBAS_code/orobas-master/man/plot_heatmap.Rd
- OROBAS_code/orobas-master/man/plot_lfc_qc.Rd
- OROBAS_code/orobas-master/man/plot_reads.Rd
- OROBAS_code/orobas-master/man/plot_reads_qc.Rd
- OROBAS_code/orobas-master/man/plot_samples.Rd
- OROBAS_code/orobas-master/man/plot_scree.Rd
- OROBAS_code/orobas-master/man/remove_screen.Rd
- OROBAS_code/orobas-master/man/score_drugs_batch.Rd
- OROBAS_code/orobas-master/man/score_drugs_vs_control.Rd
- OROBAS_code/orobas-master/man/score_drugs_vs_controls.Rd
- OROBAS_code/orobas-master/NAMESPACE
- OROBAS_code/orobas-master/R/
- OROBAS_code/orobas-master/R/data.R
- OROBAS_code/orobas-master/R/plot.R
- OROBAS_code/orobas-master/R/process.R
- OROBAS_code/orobas-master/R/qGI_utils.R
- OROBAS_code/orobas-master/R/score.R
- OROBAS_code/orobas-master/R/sysdata.rda
- OROBAS_code/orobas-master/R/utils.R
- OROBAS_code/orobas-master/README.md
- OROBAS_code/orobas-master/tests/
- OROBAS_code/orobas-master/tests/testthat.R
- OROBAS_code/orobas-master/tests/testthat/
- OROBAS_code/orobas-master/tests/testthat/test_screens.R
- OROBAS_code/orobas-master/vignettes/
- OROBAS_code/orobas-master/vignettes/.gitignore
- OROBAS_code/sample_table.tsv
- OROBAS_code/score_chemgen_one_off.R
