# Supplementary material for: The PRC2.1 subcomplex opposes G1 progression through regulation of CCND1 and CCND2
Source: eLife. 2025 Feb 4;13:RP97577. doi: 10.7554/eLife.97577 (PMC11793871; doi:10.7554/eLife.97577)
Supplement: Source code 1. [file elife-97577-code1.zip › OROBAS_code/batch_table.tsv]

Screen	Control
CHEM007_PALBOCICLIB_T18	CHEM007_DMSO_T18
CHEM007_COLCHICINE_T18	CHEM007_DMSO_T18
CHEM007_CAMPTOTHECIN_T18	CHEM007_DMSO_T18
CHEM018_PALBOCICLIB_T14	CHEM018_DMSO_T14
