# Supplementary material for: The PRC2.1 subcomplex opposes G1 progression through regulation of CCND1 and CCND2
Source: eLife. 2025 Feb 4;13:RP97577. doi: 10.7554/eLife.97577 (PMC11793871; doi:10.7554/eLife.97577)
Supplement: Source code 1. [file elife-97577-code1.zip › OROBAS_code/CHEM_TKOv3_pLCKO_read_count.tsv]

REAGENT_ID	CHEM007_4187_615_WT_T0_rich	CHEM007_4191_615_WT_T18_A_DMSO_rich	CHEM007_4192_615_WT_T18_B_DMSO_rich	CHEM007_4193_615_WT_T18_C_DMSO_rich	CHEM007_4201_616_WT_T18_A_PALBOCICLIB_rich	CHEM007_4202_616_WT_T18_B_PALBOCICLIB_rich	CHEM007_4203_616_WT_T18_C_PALBOCICLIB_rich	CHEM007_4205_617_WT_T18_A_COLCHICINE_rich	CHEM007_4206_617_WT_T18_B_COLCHICINE_rich	CHEM007_4207_617_WT_T18_C_COLCHICINE_rich	CHEM007_4219_619_WT_T18_A_CAMPTOTHECIN_rich	CHEM007_4220_619_WT_T18_B_CAMPTOTHECIN_rich	CHEM007_4221_619_WT_T18_C_CAMPTOTHECIN_rich	CHEM018_9215_1253_WT_T0_rich	CHEM018_9225_1253_WT_T14_A_DMSO_rich	CHEM018_9226_1253_WT_T14_B_DMSO_rich	CHEM018_9227_1253_WT_T14_C_DMSO_rich	CHEM018_9228_1253_WT_T14_A_PALBOCICLIB_rich	CHEM018_9229_1253_WT_T14_B_PALBOCICLIB_rich	CHEM018_9230_1253_WT_T14_C_PALBOCICLIB_rich
A1BG_ACTGGCGCCATCGAGAGCCA	223	66	18	61	116	112	30	20	50	52	144	51	42	124	29	35	48	60	133	72
A1BG_CAAGAGAAAGACCACGAGCA	663	359	284	306	303	269	239	188	290	298	333	329	232	418	131	95	198	272	189	156
A1BG_GCTCAGCTGGGTCCATCCTG	696	133	223	140	164	203	176	250	382	529	134	54	62	419	359	237	107	122	113	138
A1BG_GTCGAGCTGATTCTGAGCGA	334	218	196	48	184	30	115	66	110	219	100	320	157	252	139	83	57	149	188	122
A1CF_AGTTATGTTAGGTATACCCG	318	160	327	182	123	146	63	194	148	203	163	63	54	299	96	123	54	80	92	55
A1CF_ATGACTCTCATACTCCACGA	507	436	397	422	343	167	224	327	438	816	699	406	659	500	124	145	288	130	360	349
A1CF_GGTGCAGCATCCCAACCAGG	524	290	173	133	77	107	138	294	155	91	138	189	111	367	91	128	729	140	222	164
A1CF_TGCGCTGGACCAGTGCGCGG	124	45	59	98	27	18	7	4	113	9	5	119	16	96	52	119	32	103	76	210
A2ML1_AAGGTTCTAATTCAGAGGCA	411	251	340	369	163	199	129	144	161	448	190	243	179	401	100	196	224	236	174	235
A2ML1_ATAGGGCCAACATTCCTAGA	496	613	494	426	249	315	159	350	258	207	820	466	428	361	371	336	150	343	200	242
A2ML1_CAAACAAACCTTCTGAACGG	823	499	867	809	616	396	346	496	133	305	617	592	644	443	140	311	455	192	238	318
A2ML1_TGGAACGAAGTTGCTATCCA	277	51	64	65	40	26	56	172	101	79	135	66	89	303	51	126	296	69	89	64
A2M_AACAGCCACACTCACAGCGA	786	225	249	281	239	151	289	311	274	151	468	327	254	537	194	180	159	196	223	350
A2M_AACTCACCAACTCATTCAGG	786	524	334	343	552	497	329	81	182	283	392	1031	605	631	146	147	138	244	160	237
A2M_GAAGAACCAGACTTGGATGA	463	141	157	122	186	240	80	214	138	122	42	134	81	297	108	137	93	182	145	248
A2M_TAAGAAGCGGACCACAGTGA	632	343	355	292	560	285	304	300	308	398	341	1380	573	655	105	195	240	216	237	179
A3GALT2_AGACAGCAGAACCTCACCAT	903	393	514	382	254	303	354	412	591	576	213	502	415	778	429	181	455	330	265	420
A3GALT2_AGCTGGGACATTGTGGCCGA	648	265	446	326	338	232	340	452	293	478	400	464	149	444	89	248	287	253	321	241
A3GALT2_CCTGGAAGAGAATCTTCTGG	214	75	179	95	169	76	626	41	78	78	81	118	101	111	65	12	6	76	24	46
A3GALT2_GCTGACGGCGCACTGTGCGG	525	447	336	278	356	243	454	141	126	324	222	500	53	486	301	125	152	297	273	307
A4GALT_CTGATGAAAGGGCTTCCGGG	738	412	703	534	463	409	213	411	201	300	790	669	477	544	641	270	183	435	223	254
A4GALT_GAATGTCCAGATGCTCCCGC	626	345	307	279	297	143	299	332	321	348	972	249	1049	583	381	176	336	345	293	330
A4GALT_GTGGCAACGCCTCTCTGCCC	600	196	163	212	103	139	165	38	90	145	157	118	91	412	280	68	74	72	135	109
A4GALT_TGTCCCGGAACAGCTCCCGC	741	249	134	246	368	258	164	104	130	267	543	759	968	544	127	422	261	424	289	403
A4GNT_CAGAGAAGAGGACATGCGGA	611	213	266	329	236	82	96	541	162	562	306	109	453	344	224	115	176	234	254	316
A4GNT_GAAACACAATGCCACGTCTG	701	319	370	441	231	193	365	458	434	553	701	154	290	413	82	177	171	165	226	246
A4GNT_TAAACTTGAAGACTTCCAGG	632	350	194	234	226	121	130	330	575	462	196	187	285	445	417	150	224	329	156	366
A4GNT_TAGAGGAAGCAACACACTGG	704	157	350	444	330	284	464	201	161	639	482	471	145	468	85	82	524	198	315	217
AAAS_ATATGAGCACAATAACGAGC	397	271	251	197	110	140	97	454	109	251	93	39	254	272	155	100	697	189	115	77
AAAS_CCACACCAACAAGTTTGCAG	659	261	798	458	197	79	175	310	194	440	160	576	231	481	242	288	310	150	158	165
AAAS_GGGTGAAGACGGCATCCGGC	576	190	219	136	79	160	240	217	399	275	149	304	387	412	220	168	109	167	182	163
AAAS_TGAAGGCAGTTCTTGTGCCA	488	284	74	153	131	468	443	112	133	71	220	362	78	323	47	96	61	161	123	97
AACS_AAGGTCTATGTTCTCTCTGG	717	555	274	485	426	306	216	255	371	257	150	254	79	468	150	169	254	81	213	212
AACS_AATATGACTCAACGGACCAA	658	216	332	394	278	163	369	201	185	244	122	564	229	427	151	223	137	349	230	282
AACS_GCAGATGGACCGCTTCCGGG	409	183	225	494	472	556	837	271	96	326	300	422	286	391	203	162	231	123	237	218
AACS_TGGCAAAGAGCACAACCACA	701	557	513	566	215	395	285	285	394	326	256	429	125	531	258	508	189	359	565	266
AADACL2_AAAGAAAGTCAGAAACCCGA	477	240	271	417	178	292	205	565	248	179	275	279	348	372	92	74	421	329	148	257
AADACL2_ATGCAAGTCTTACTTTACCC	617	202	329	318	267	239	181	214	470	589	110	112	80	489	212	343	187	197	215	187
AADACL2_CAAGGATGAAGCACTTCCCT	445	215	118	132	46	110	63	173	285	312	280	365	122	351	145	76	153	50	113	141
AADACL2_CGTGAGCTTATATTTCACCA	542	277	335	256	196	156	284	268	413	301	95	329	358	430	107	236	149	166	183	275
AADACL3_ACAAACGAGAGCATATGCCA	532	378	322	253	246	95	56	327	208	197	235	261	277	349	193	138	913	265	109	216
AADACL3_GGCATCGTGTACTACCACGG	439	238	230	380	231	185	156	95	207	220	485	206	225	335	128	113	208	168	91	88
AADACL3_TCACCCAACTGCCAGAACCA	1042	360	332	804	623	511	760	621	707	954	795	677	503	680	456	431	465	350	616	524
AADACL3_TCTGCGGTGACAGTTTCGGA	916	395	386	287	247	248	259	311	241	219	359	206	194	590	253	135	168	147	191	260
AADACL4_AAGCGTCGGAGGTGCAGCGG	655	196	168	204	157	86	284	705	372	911	438	216	249	565	136	253	383	213	237	411
AADACL4_CCAAGAGTAGCACTAGCCAG	668	420	530	443	430	285	205	273	341	492	421	996	273	534	474	260	181	221	204	202
AADACL4_GCCAAGAGTAGCACTAGCCA	498	296	222	257	166	182	138	313	143	146	361	158	203	406	105	129	158	132	235	205
AADACL4_TAGAAGATGATGCCTCGCCG	890	490	407	289	333	315	173	638	706	732	542	115	598	619	401	304	202	282	286	379
AADAC_AAGTCTGAAGCACTAAGAAG	543	271	382	408	274	279	273	335	476	341	137	424	237	406	242	80	117	186	187	194
AADAC_GTTGTCATCAGCCAACAAAG	385	73	81	151	103	60	148	376	143	135	80	107	77	255	164	32	106	80	160	315
AADAC_TTCCAGACAACATGTACCTG	556	387	606	514	212	268	130	240	440	369	481	897	119	328	141	156	93	284	233	194
AADAC_TTTCTGGAGATAGTGCAGGA	398	338	628	627	217	259	132	349	347	235	206	720	413	316	182	51	211	209	333	239
AADAT_AGACACAGGGCCTTACCCAG	1123	816	524	435	407	405	704	546	983	821	699	647	474	610	721	739	530	331	260	451
AADAT_CAGAAGACATGAATTACGCA	741	391	329	618	323	312	257	812	359	712	301	357	306	616	281	381	391	310	298	261
AADAT_GTAGCTGACATATTGAGCAG	319	306	334	352	163	317	228	378	234	522	282	146	192	321	279	179	129	157	138	154
AADAT_TTAATAATGTTGCAGCCCAG	760	603	607	530	381	535	208	592	686	881	402	450	385	526	471	406	279	346	307	228
AAED1_CACCCGCACGAACACCACCA	1322	984	1146	664	541	1030	964	1322	503	696	949	601	767	1100	547	227	459	710	433	543
AAED1_GACATGTTATGTCTTACCTG	342	255	277	162	237	259	150	169	152	182	62	427	288	237	45	588	238	69	50	136
AAED1_GCACGAACACCACCACGGCG	520	204	285	373	123	260	151	92	282	226	324	488	277	330	376	93	207	204	179	297
AAED1_GGTGAAGAAATTGCTTCCTC	218	69	103	74	250	15	83	50	79	64	124	308	44	115	292	24	92	89	41	52
AAGAB_ACTGGAACAAACCATAGCAT	491	335	468	504	275	147	295	146	298	341	608	659	381	331	187	67	58	244	206	91
AAGAB_GAATTAGCCAGTCTTACCAC	630	590	300	296	261	208	388	525	293	202	265	211	201	430	137	115	208	240	150	107
AAGAB_GCAGCTGGTGACTAACGCAC	543	79	68	46	89	11	115	14	4	38	26	34	9	341	14	10	32	26	41	141
AAGAB_TAGTCCAGAGGAGTTGCCTG	606	224	142	185	100	246	340	184	143	129	76	278	35	511	184	153	84	194	156	133
AAK1_AGCACCTCGGGCCTGGGCAG	578	187	205	162	168	139	165	225	74	143	147	384	366	314	131	92	173	79	179	177
AAK1_AGTGGCCTCGGTCATGCAAG	498	239	304	256	165	183	140	164	175	317	450	172	183	308	261	140	141	79	41	179
AAK1_ATGGGAAGTGCTCATTCTGA	652	299	312	392	138	157	175	384	234	388	377	340	182	459	235	118	211	226	108	151
AAK1_TCTGTACCTTCAGGTCCCGG	307	122	111	78	32	33	71	85	137	102	267	155	134	153	221	58	44	31	79	34
AAMDC_AGGACTGCAAAGTATGGCCA	302	244	256	186	152	151	111	48	133	180	310	51	140	243	97	28	55	82	37	53
AAMDC_AGTGAAGGAGTATAATGCCT	393	226	261	399	109	100	134	147	130	49	396	332	183	173	184	37	26	99	50	57
AAMDC_GGACTGCAAAGTATGGCCAG	177	159	208	168	48	114	92	353	36	136	235	157	177	192	48	94	82	28	247	56
AAMDC_TGTGAAGGAAGTTGTTGAGA	920	357	472	591	610	681	616	421	355	481	477	423	498	682	269	324	308	218	387	301
AAMP_AAGAGGGCAACGAAGAGGGC	240	3	14	29	14	5	21	66	48	13	NA	8	3	238	63	10	51	14	22	3
AAMP_AATACCTTGGCAGTGACCGG	438	NA	NA	NA	12	NA	7	NA	NA	NA	NA	NA	NA	285	NA	NA	NA	NA	NA	NA
AAMP_GGAGGTCTGGTCCTTTGAAG	372	1	NA	2	NA	NA	4	NA	NA	NA	NA	NA	NA	258	NA	NA	1	NA	NA	2
AAMP_TGGAAGCTTAGGGTCTCCAG	335	63	40	76	29	168	306	47	95	19	43	30	64	197	35	14	11	14	61	31
AANAT_AAGGCGCTGACAGCGTCCTC	258	88	139	95	184	211	250	151	58	318	59	81	69	95	289	103	83	65	58	47
AANAT_GAGGTTCAGCTTCCACGCCG	455	199	205	119	182	134	61	348	163	147	205	84	130	429	198	112	128	158	206	195
AANAT_GCACGGCCAGCACATGCAGG	150	31	85	229	88	44	118	348	78	112	47	48	83	160	284	52	59	60	46	102
AANAT_GGCGCTGACAGCGTCCTCCG	197	108	142	85	51	48	104	241	51	60	298	47	212	213	196	54	99	64	74	135
AAR2_GTTCCGGTGGGACTTTGCTG	896	575	430	540	286	277	444	318	339	324	245	694	427	752	301	520	280	289	415	279
AAR2_TAAGGAAGAAACCCATACGA	408	217	352	180	429	197	153	96	58	114	118	142	126	276	82	81	223	80	159	196
AAR2_TGTCTACGAAGAAGTCAGCG	440	285	152	235	81	73	202	231	162	291	298	389	31	350	90	49	88	256	90	113
AAR2_TGTGGACAAGGCTAATCCGA	468	335	186	464	562	1143	345	268	221	154	298	175	185	419	89	136	141	144	312	417
AARD_CAGGAGCACGGACATCCAGG	600	484	424	471	494	600	304	203	260	592	196	824	229	459	157	433	204	195	207	244
AARD_GAGCACGGACATCCAGGAGG	405	77	12	43	140	123	38	167	93	42	6	25	NA	327	15	31	26	26	53	76
AARD_GCAGAGAGAGAATTTCCCAG	592	160	150	154	90	136	94	47	153	36	100	56	92	450	188	107	159	186	111	87
AARD_GCTGACGCGCGCCTTCCAGT	826	302	361	538	417	335	212	280	151	492	282	987	240	544	276	332	186	375	267	344
AARS2_AAAGGCGGCCCTCACGGCCG	373	573	540	575	449	470	323	629	459	240	522	817	437	222	243	161	228	115	120	177
AARS2_GAGATCCAGAGCCTTTCCTC	215	67	14	NA	106	8	142	NA	NA	NA	17	28	NA	170	NA	5	NA	NA	9	2
AARS2_GCTGCTCAACGCCATACAGC	280	23	122	17	70	72	80	44	24	135	42	46	4	230	136	39	32	40	21	47
AARS2_GGTTCCAAAGCTCTACCAGC	605	84	79	77	48	100	40	33	66	122	118	154	20	403	27	50	135	57	63	120
AARSD1_GCGTGACAGTTATGCCCGAG	682	289	366	234	201	90	145	287	296	408	226	363	142	450	57	129	162	58	153	315
AARS_AGAGCCCAGCATCTCGAAGA	469	NA	NA	NA	NA	NA	NA	NA	NA	5	NA	NA	NA	315	NA	NA	1	NA	NA	8
AARS_GAAGGATAACTTCTGGGAGA	363	NA	NA	NA	NA	NA	NA	NA	NA	NA	NA	NA	NA	229	NA	NA	7	NA	16	8
AARS_GGCCTGACAACACAGGGCGT	238	NA	NA	NA	NA	NA	NA	NA	NA	NA	NA	NA	NA	118	NA	1	NA	NA	5	NA
AARS_GTAGGAATTGGCATGTAAGA	602	27	NA	NA	NA	NA	1	NA	NA	3	NA	NA	NA	382	NA	NA	120	NA	NA	9
AASDHPPT_AGTGCGATCGATTCAGCCCG	710	8	32	7	6	NA	4	1	61	28	24	3	71	451	6	38	NA	1	1	6
AASDHPPT_ATGATTCCAAACCAACCCAG	716	57	80	55	28	153	75	NA	NA	12	46	53	4	467	3	34	25	64	72	89
AASDHPPT_GTTGCTCTTAGGAAACCCGA	360	58	NA	10	16	NA	32	1	3	NA	39	2	229	270	3	4	7	15	18	20
AASDHPPT_TGGCCAGTTCGTCTTTGCCC	649	25	26	11	3	9	6	6	NA	1	30	22	64	446	6	2	3	13	13	22
AASDH_AAGTCTGAGAATAAGCTCAG	186	67	12	11	27	94	17	50	69	219	17	5	NA	98	13	7	3	36	47	55
AASDH_AATGGCTTCACAATTCAGGA	459	276	284	271	88	194	412	297	124	168	143	348	359	351	150	68	129	264	179	271
AASDH_ATGGAAACGCTTCACCACCA	618	276	402	337	143	184	179	156	185	238	383	387	242	382	178	120	153	167	206	600
AASDH_GATGAAGTGACAGTACCACT	438	145	209	181	139	90	78	75	155	41	221	69	205	322	104	79	661	131	80	115
AASS_GAGGGAGGATGTGAACGCCT	417	277	321	100	138	235	120	431	136	91	117	266	43	315	433	171	118	176	175	281
AASS_TAGGCAGTGATTACATCCAA	729	617	491	582	740	1224	508	347	286	701	242	313	720	534	348	306	259	218	259	274
AASS_TCTGCCACCTATCTGCTCGA	573	406	284	272	225	245	165	314	302	224	852	746	310	611	244	131	284	165	291	274
AASS_TCTGGATCACATGTTAGCAA	991	646	449	772	605	523	337	890	259	441	489	574	340	516	302	237	224	521	466	287
AATF_GAACCCGCGACCAAGCGAGG	231	103	61	16	297	295	93	50	14	41	80	113	18	139	23	11	1	32	3	21
AATF_GATGACGCGGAAGACTCCCA	418	156	141	116	47	67	43	194	176	260	120	45	38	372	36	80	23	41	59	52
AATF_GATGGGACAAAGCCCAATGC	151	38	17	4	46	12	20	NA	5	14	NA	NA	142	107	6	NA	9	17	NA	5
AATF_TTTGTCCGTGTCCAAGAGGG	508	54	58	129	101	37	49	71	84	6	7	115	18	347	32	259	67	45	22	28
AATK_AGACACAGCCACCACGGCGA	614	160	245	222	170	173	380	544	193	353	333	324	260	399	192	216	224	310	255	207
AATK_GAGTGGCAGGACGTACACGT	535	176	59	178	257	227	329	162	280	1025	61	238	69	454	159	292	115	326	275	409
AATK_GTTGAAGAAGGACGACGACA	369	187	116	219	82	142	327	93	24	279	55	192	63	192	93	46	91	45	76	148
AATK_TACCTGAAGGAAATCGGCCG	583	322	251	240	84	100	315	316	180	227	331	351	256	389	109	86	69	126	205	137
ABAT_GCGCTGGGCGAGCAACATGG	986	693	509	731	465	465	310	371	272	473	465	579	870	731	515	262	228	530	356	381
ABAT_TGATGAAGACGGAAGTCCCA	304	251	209	545	138	201	321	240	144	85	330	328	141	232	123	145	131	43	68	202
ABAT_TGCAATTACGAAGAGAGCCG	330	286	126	216	147	139	100	310	178	134	5	371	80	278	169	190	177	176	210	353
ABAT_TTGGATGAGTTTCAGCAGGG	531	339	199	270	549	853	443	92	188	304	291	162	260	460	161	87	290	218	148	307
ABCA10_ATAAGGAAACCTATGCTCGC	484	218	301	328	93	165	204	212	222	474	299	748	710	403	327	227	508	109	177	205
ABCA10_GGATGAGTTTCTCTACTCCG	197	160	87	106	19	37	38	95	78	226	366	62	92	151	102	12	75	39	22	4
ABCA10_TCTCCCTTAGAAATGAAAGG	4	NA	NA	NA	5	NA	NA	NA	NA	NA	NA	NA	NA	NA	NA	NA	NA	NA	NA	NA
ABCA10_TGTGTGGAGAGCTTCCACCT	338	87	62	154	130	237	104	202	147	87	80	429	292	241	122	56	160	95	133	156
ABCA12_AAATGCAAAGACACACCCTA	601	140	364	205	391	242	194	511	135	449	166	391	77	518	330	114	319	230	337	368
ABCA12_ACTAAACAAACAGTTCTCCC	432	198	318	292	231	269	311	163	297	426	242	423	229	371	366	279	334	160	112	131
ABCA12_ATGGTGCTAAATGATCCTTG	469	275	401	237	163	236	225	403	257	346	152	1044	404	347	191	112	191	205	175	382
ABCA12_GTGACTGACAGTTTGGCCAG	617	459	334	556	227	253	178	429	243	405	1043	385	259	444	145	160	148	201	171	167
ABCA13_AGAGATACAAGACCTGGCAG	570	214	157	204	184	136	239	79	261	51	251	104	95	374	226	179	184	148	181	89
ABCA13_GAGCCAATTCTTCCACAGCA	1075	571	336	500	578	369	1190	607	384	618	136	339	259	658	543	401	758	681	393	314
ABCA13_TCAGAAGACACTCACAGGCA	1320	556	796	454	845	453	362	376	443	460	470	752	734	804	541	243	428	351	390	375
ABCA13_TGAACACACCATCTTCTCCA	896	526	131	258	254	312	288	218	477	389	388	260	313	662	197	297	146	103	205	242
ABCA1_CCAGAAAGACACCAGCATGA	1140	896	754	1218	595	507	559	455	423	833	2514	410	1011	911	515	409	335	692	408	345
ABCA1_GAAGCTTCAAGATTTCCTGG	516	178	166	151	434	360	324	57	104	381	231	660	550	292	58	36	167	82	128	149
ABCA1_GAGTCGGGTAACGGAAACAG	287	204	387	607	161	76	138	260	208	252	148	147	202	428	311	76	316	276	121	157
ABCA1_TGGCTTGTTGGCCTCAGCTG	986	550	654	482	451	477	541	320	294	498	253	266	667	789	234	249	309	207	419	329
ABCA2_AGAACGTGACGCTCAAACGC	486	192	382	465	152	99	153	312	357	443	470	338	333	425	169	128	97	179	204	277
ABCA2_CAGGATAAAGAACAGCACCA	652	500	309	300	166	667	311	401	295	265	369	292	158	509	195	154	239	174	145	229
ABCA2_TCACAGTCTGGCCTCCACAA	903	806	822	595	876	486	649	724	533	545	420	718	378	733	378	609	509	427	471	637
ABCA2_TGAGCGCCTGGACCGCGTGG	657	289	193	245	118	270	255	159	134	94	52	523	573	547	243	366	314	207	385	313
ABCA3_ACACACGGAGAAATTACATG	517	224	144	277	167	366	167	222	203	551	190	134	177	401	114	138	430	123	193	238
ABCA3_GCAGGGTGTAGTTCTTCCAG	460	48	131	64	261	176	173	275	143	138	127	210	18	387	140	24	41	51	144	71
ABCA3_GTCCTCAAAGTCCTTCTCGG	269	372	196	200	85	195	96	176	16	42	259	371	129	263	58	49	73	73	141	95
ABCA3_TCCCAGGTGTCTCCTGGCGG	386	232	142	174	120	299	121	311	245	144	257	156	292	226	55	197	73	126	135	50
ABCA4_AATTCCAGGAGATTCTCCTG	162	45	103	55	13	38	10	22	38	64	37	33	41	101	6	32	63	10	17	25
ABCA4_ATAGATAGGATCCTTCCTTG	16	NA	NA	NA	NA	NA	NA	NA	NA	NA	NA	NA	NA	13	8	4	7	NA	5	NA
ABCA4_GAAGGACATCGCCTGCAGCG	560	217	356	612	232	221	156	890	97	714	283	773	285	468	249	166	131	188	159	345
ABCA4_TTCTCTCCGGGTGAGTCCGG	497	378	286	225	805	207	1269	290	260	354	345	125	150	341	170	86	66	259	200	246
ABCA5_ACTGCCTTACTTGGCCACAG	523	186	121	113	218	177	228	211	188	117	244	242	161	445	103	100	180	176	109	153
ABCA5_GAAGCAGAAATTGACCAAGC	874	498	494	460	332	611	261	496	484	343	555	1084	425	548	222	589	593	268	494	447
ABCA5_GATCAAGATAGACAGCCAAG	561	402	369	245	319	361	267	180	389	227	319	325	246	288	178	228	48	195	144	162
ABCA5_TCTACTGATCATCTACCTGA	686	601	619	729	301	380	222	581	673	588	375	431	339	572	176	204	1319	311	332	269
ABCA6_ACACCAAAGGACTAATGCTA	954	559	457	494	996	732	693	246	283	333	228	266	208	578	406	559	258	260	366	317
ABCA6_ACAGTCCTAGAAGTATTGAG	640	266	302	273	183	141	176	300	199	371	459	349	105	399	174	119	213	203	169	183
ABCA6_AGGGATATAACAGTCCACTT	381	117	259	150	67	132	64	241	357	235	165	138	85	237	140	121	113	104	115	146
ABCA6_GAAACACAACCAAATTGGTG	425	257	328	277	141	204	113	168	53	121	291	196	115	298	121	154	122	145	112	127
ABCA7_ATTGGAACTGTCGTTCATGA	340	485	168	245	176	81	140	250	140	175	449	450	235	297	95	67	67	156	132	97
ABCA7_CTGGGAACTGGCCAGAGCGC	494	146	135	239	169	272	230	135	409	557	65	410	46	351	284	149	557	241	194	183
ABCA7_GTGCAAAGAGTAGCTTCCCG	431	236	350	204	223	242	267	322	152	380	380	205	188	262	322	93	20	64	93	116
ABCA7_TGGAGGCCGGGACCACATGG	614	290	209	313	158	155	158	91	213	237	96	347	460	436	95	116	99	123	392	210
ABCA8_AAGCGCCTCCAGAATTCCAA	542	269	391	335	300	275	174	127	135	354	112	137	186	349	103	210	282	223	259	205
ABCA8_ACTGCAATACTTGGTCACAG	300	82	180	71	282	297	163	100	49	114	46	80	55	189	51	44	17	40	132	166
ABCA8_ATGAGATTTGAGCCGTCCGA	625	441	489	332	309	286	259	458	449	502	621	446	201	488	400	169	240	317	201	237
ABCA8_GAGGAGGAACACGACCAGGC	296	148	138	297	132	156	158	68	143	121	363	312	151	258	84	83	155	115	166	99
ABCA9_AATCAGTTGCAACTCCTCCT	1100	714	921	698	239	1101	329	980	452	945	1858	1614	566	609	815	569	347	318	370	358
ABCA9_ACTGCCCTCCTTGGTCACAG	534	345	276	258	309	365	227	174	94	384	514	685	91	379	451	162	310	148	169	180
ABCA9_AGATGAGGCTGACATTCTGG	632	333	262	167	387	238	102	26	161	169	295	125	245	350	172	267	95	303	328	273
ABCA9_TGGCAGGAAGAACAATCATG	1069	799	820	701	554	1506	868	577	376	744	1802	1457	557	907	387	260	296	436	434	453
ABCB10_ACAGCAATGATTGACACTGG	533	338	261	282	341	364	223	205	281	140	154	778	116	387	320	250	134	239	221	240
ABCB10_CCAGAAAGCATACATTAGGA	900	337	549	476	440	230	301	384	236	534	220	360	330	562	256	281	344	412	259	180
ABCB10_CGGCACTGAGCCCTAGGCAG	950	343	350	516	163	348	258	131	244	302	296	532	414	739	311	187	227	316	304	398
ABCB10_GGTGGCTCGAGCAGCCGCAG	266	280	206	132	110	85	111	75	41	72	NA	67	202	172	53	55	44	95	186	93
ABCB11_AAAGGTGATGGCGTTAGAGT	1008	524	594	604	348	409	343	625	305	384	394	628	532	772	265	166	330	292	476	367
ABCB11_GCTGTCGCAGTACTTATCAC	566	177	311	399	489	147	239	1127	481	591	417	459	253	456	340	135	457	266	162	252
ABCB11_GGAACTGTTAGTCCATACAA	382	308	327	390	159	120	256	111	77	239	302	278	139	317	48	28	823	88	177	114
ABCB11_GTTTGACTGCAATTCAGTGG	709	334	215	343	200	199	212	207	265	281	314	187	309	465	276	140	169	58	227	127
ABCB1_AAGCGAAGCAGTGGTTCAGG	557	218	405	126	208	254	367	56	123	219	497	386	215	342	69	45	120	76	126	128
ABCB1_CAAACGATGAGCTATCACAA	635	128	100	257	299	88	141	66	206	81	112	124	421	523	503	134	320	157	244	311
ABCB1_GACCACCTTGGTCCTCTCAG	587	270	539	545	406	326	231	106	105	134	387	648	405	459	161	153	706	159	350	291
ABCB1_GGGCAAGGACAACTTACATG	416	268	113	329	122	892	1694	164	130	157	207	240	251	326	125	366	106	148	145	153
ABCB4_AGGACTGTGATAGCTTTCGG	718	497	415	450	511	208	442	339	215	257	378	486	302	511	221	198	152	200	243	246
ABCB4_GAGACCTGATCCGTGAGCTA	906	672	505	379	137	236	188	312	283	229	824	443	160	538	301	200	426	464	518	393
ABCB4_GCTGATGGCCATTATCACAA	453	290	124	170	179	151	196	241	183	221	95	115	145	405	111	107	145	146	163	173
ABCB4_TAGCCGCGTATTGAGTTCAG	1209	663	735	638	442	457	424	775	758	454	314	767	448	820	312	390	331	211	558	921
ABCB5_AAACCAGTGGCATTAAAGGA	916	728	806	713	566	421	638	543	567	904	1623	980	604	530	358	421	382	320	332	439
ABCB5_AAACTGAGAAAGGAAGCAGT	402	232	248	419	169	241	197	270	198	451	113	96	179	235	100	496	113	120	114	87
ABCB5_AAGTGCCTATTCCAAAGCTG	705	225	194	201	199	209	87	475	238	278	213	221	611	387	162	373	104	199	209	235
ABCB5_TACAGCAAGAACAGTCCCGA	703	501	425	599	486	601	364	916	597	609	481	361	565	517	722	301	259	204	275	253
ABCB6_GCCACAGGTAGCCACTCAGG	462	375	311	221	517	156	232	237	242	284	372	149	161	410	232	207	411	110	147	270
ABCB6_GGCCAGACTCTCCAGCACGG	354	206	185	289	183	150	141	424	260	175	84	89	261	256	100	223	215	174	380	245
ABCB6_TCTAGGTTCAGTTTAGCCTG	935	837	686	737	513	502	422	518	576	849	593	1146	690	697	446	426	362	550	432	326
ABCB6_TCTTCCTCAAGTTCCTCCAG	822	236	206	178	402	158	225	844	655	289	262	89	88	565	149	58	160	237	201	286
ABCB7_AATCAGAACTGCTGTTGCCA	662	91	235	113	69	101	216	218	107	200	943	768	104	317	24	46	16	54	155	39
ABCB7_ACAGACGGGAGCTTTATCTA	590	NA	NA	NA	NA	NA	NA	NA	12	NA	NA	NA	NA	433	NA	NA	3	11	2	NA
ABCB7_TGTTGGCATGGTCATGCAGG	557	27	43	48	18	33	51	69	52	180	NA	71	3	381	62	49	11	28	114	70
ABCB7_TTAGCGGCTCAGGTCCGCAG	275	54	90	3	18	63	26	NA	154	9	NA	22	46	278	23	10	84	25	21	92
ABCB8_AAGTACACAAGGGACCACGT	372	169	144	186	117	125	81	180	177	90	64	454	80	370	232	118	91	123	161	174
ABCB8_ACAGGGCCACAAGGCAGAGG	331	64	124	62	203	67	95	52	53	103	121	64	24	287	179	31	77	17	58	62
ABCB8_GCATGGCTGTGGACATGCGG	185	65	78	73	20	249	154	102	80	139	58	12	4	91	12	5	50	39	52	130
ABCB8_GGACTCCTTGCAGATCGCCA	630	269	423	374	170	193	234	360	250	226	272	623	566	426	264	112	113	167	241	198
ABCB9_AGCGGAAGAGACAGTTTCGA	532	196	271	353	176	107	124	347	207	123	240	470	387	377	97	95	281	99	93	180
ABCB9_GAAGCCCATGAAGGTGACCA	537	411	181	345	276	332	71	265	83	296	317	214	75	354	158	76	219	208	265	214
ABCB9_TGACGATGCCATCAATGGCG	687	207	198	198	842	311	198	403	309	257	343	492	269	390	177	162	140	105	209	184
ABCB9_TGTGGCCAAGAACAGTGCGC	685	278	102	257	202	150	372	284	79	302	83	268	225	366	149	76	60	57	74	119
ABCC10_AGGAGACCATTGATCACCCA	562	392	306	361	225	351	197	350	255	279	245	813	224	300	101	119	100	84	62	216
ABCC10_GGGCAGGAGCCACTAAGCCA	562	408	351	361	411	377	328	150	91	463	177	261	233	336	236	116	271	353	225	218
ABCC10_GGGTCATCAAGTTCTGCGGG	754	393	222	323	403	481	195	376	349	586	181	436	406	430	359	288	108	212	213	284
ABCC10_TGTGCGGCAGCAGCGCAGCG	342	150	121	194	197	27	90	157	387	264	144	100	153	292	118	76	421	150	139	219
ABCC11_AACAGGCCAGCATTGTCCAG	452	156	103	134	202	123	273	266	318	41	233	128	110	250	39	69	174	45	111	53
ABCC11_AAGAAGAAGTCTCAAGGCGA	390	476	298	480	130	177	343	184	113	262	366	309	275	328	158	64	78	240	241	232
ABCC11_GGAGGGCAGCTGTCCCACCG	174	118	90	58	40	54	50	14	44	26	304	62	50	127	46	74	79	104	175	253
ABCC11_TGGGTGCCCAACTCTTCTGG	916	267	258	500	571	843	436	463	300	580	133	208	200	616	297	149	299	252	455	522
ABCC12_AAAGACCATTAGGATCGGGA	385	112	198	273	516	94	228	183	76	177	153	218	107	352	163	115	115	128	106	196
ABCC12_ACGTGGTGTGGAAATTCCAG	375	231	173	102	131	237	129	384	321	350	62	173	97	231	223	155	80	143	101	134
ABCC12_CAGGTTAGCACCCAACCCGG	549	360	251	534	461	378	335	221	166	179	218	373	106	294	93	44	182	96	113	181
ABCC12_GCCAACCCAGACTTTCCCAG	721	331	540	344	716	426	468	283	133	506	185	377	287	502	278	150	210	107	275	370
ABCC1_AACTCTCTTGGGCATCACCA	834	722	367	448	538	611	631	27	9	11	295	925	312	665	367	297	165	440	406	352
ABCC1_GACGAGCTGAATGAGTAAGA	272	110	101	161	28	94	196	4	NA	NA	79	44	172	200	57	115	24	81	103	76
ABCC1_GATGGCTAGGGCACACACTA	354	71	134	171	604	309	153	NA	12	NA	92	45	12	281	126	191	90	184	311	241
ABCC1_TATCTCTCCCGACATGACCG	981	1067	732	1000	725	527	855	25	34	93	282	355	499	778	425	299	269	471	530	456
ABCC2_ACACGTGGAGAAGCTGCCAG	679	229	292	401	128	542	260	256	252	195	177	211	228	530	297	134	172	272	531	295
ABCC2_GATTGGTATATCGAACAGCA	546	177	345	415	172	334	471	301	305	293	150	113	272	532	348	389	253	418	403	231
ABCC2_GTAGGAGATGAAGAACAGGC	467	292	189	182	141	112	204	428	136	204	327	165	105	347	125	224	172	259	384	277
ABCC2_TGAGTAGCATTACCTACAGC	396	328	121	255	128	135	90	72	321	198	145	250	292	218	181	87	74	170	110	135
ABCC3_GCAGGGCGTACAGTCTTCGG	933	605	723	498	528	712	375	375	370	526	595	485	306	749	329	201	359	382	351	496
ABCC3_GCGGGAGAGAAAGCCAGCGC	69	55	58	86	19	238	51	9	14	24	NA	NA	15	107	61	16	12	28	36	34
ABCC3_GGATGATGTAGCCACGACAA	639	362	590	381	400	340	390	854	470	458	474	594	330	433	398	219	112	176	214	238
ABCC3_GTAGAAGGTGGTGAAGCGGA	363	68	32	93	44	108	141	150	50	63	96	387	80	220	94	41	40	22	34	57
ABCC4_CACAGCGTACGCCTATGCCA	620	358	324	213	231	635	338	875	681	556	309	411	641	558	214	359	251	418	841	340
ABCC4_GAAGACCGCTCACAGCACCT	636	492	643	474	462	504	327	553	508	278	608	1048	409	617	249	179	154	274	405	260
ABCC4_GATGCTGCCCGTGTACCAGG	628	303	370	329	417	178	281	148	422	431	204	392	378	506	330	204	218	481	266	296
ABCC4_GGAAGTTGTTCTCATCACTG	530	307	465	542	414	432	218	697	653	408	732	940	462	433	300	287	292	227	205	262
ABCC5_CCTTAGACACCAGCACCCAG	974	556	580	721	318	568	610	336	385	428	540	435	306	790	499	423	741	280	434	451
ABCC5_GAAACAGCAGCCCGAGCCGA	641	257	518	373	253	243	207	168	135	282	231	312	312	411	114	135	243	91	128	249
ABCC5_GATCCACACAACCCTTCGCA	846	637	594	429	530	341	500	400	723	402	209	647	383	594	298	222	204	227	256	364
ABCC5_TAAAGAGAAATCCCTGGGTG	546	316	370	480	293	470	119	274	90	303	469	590	415	350	97	310	153	137	226	125
ABCC6_AAGGACCCAGAGGTACATGG	256	34	64	23	53	159	48	113	71	28	NA	51	NA	143	26	85	11	34	63	36
ABCC6_TACTGTGTGGCTCACCACGA	351	97	105	12	160	77	140	31	50	7	26	149	NA	184	420	78	67	42	38	22
ABCC6_TGCCAGATGGCCTTCAGCAG	427	134	73	175	196	131	153	123	12	164	267	251	NA	262	163	71	331	116	60	153
ABCC6_TGCCCAGCAGGCCTCCGGAG	312	27	76	79	231	313	103	78	35	66	18	108	3	217	50	71	29	41	23	78
ABCC8_GAGGGAGGTGAAGCCTCCCG	71	47	14	52	116	27	15	8	2	47	NA	4	26	60	42	17	18	52	25	55
ABCC8_GCTGCGAGAAGCCGATGGCG	393	202	245	129	151	112	149	151	128	139	70	188	394	356	148	121	114	138	181	162
ABCC8_GTTGTGATAGTAGACCACGG	282	356	250	249	59	166	155	166	213	173	309	56	298	319	163	132	92	148	132	121
ABCC8_TGAAGGTCAGGATCCACCGC	592	169	175	342	249	206	198	399	211	290	325	289	130	402	390	217	417	478	553	196
ABCC9_ATACCAGCAGAGCTCCACGG	635	378	334	228	524	361	485	221	223	358	118	516	146	530	124	111	237	195	247	327
ABCC9_GAATGGGCTCTTGATGGCTG	709	547	324	599	510	378	217	204	324	345	1158	1075	325	411	211	84	276	192	159	562
ABCC9_GTACTGCTCTTTCTAGGCGG	557	101	223	184	113	190	221	98	148	155	167	222	43	323	189	129	361	137	267	252
ABCC9_TAAAGTACTGAATTGGCGCA	750	438	264	289	269	303	218	259	233	311	507	256	200	419	272	265	621	151	278	314
ABCD1_GAAGGTGCGGCTCACCAAGG	409	174	135	131	100	45	84	107	135	210	13	60	76	451	114	134	452	94	187	172
ABCD1_GATCATGTCGTCGTACAAGG	771	595	785	646	511	360	394	1887	978	814	230	524	198	678	340	250	226	261	349	736
ABCD1_GCTCCAGCATAACATACCAC	745	595	325	744	375	209	246	614	818	745	663	682	1001	538	244	242	417	320	328	285
ABCD1_GCTGGCTGGCTACACAGCCC	200	92	70	114	59	25	75	209	168	453	34	37	18	184	141	178	133	64	100	96
ABCD2_ATTTGGCAAACTGGTGGCAG	650	331	220	195	136	200	214	531	196	422	543	628	338	495	221	194	177	156	207	154
ABCD2_GCAGAGGAAGCACATAGAAA	732	293	412	295	232	178	208	173	266	237	618	236	534	582	707	246	257	789	266	315
ABCD2_TAACACACAGACCTTCTCTT	684	280	402	403	411	180	252	265	163	170	319	913	938	396	90	451	178	299	226	390
ABCD2_TGGAAAGATGTCCTGTCAGG	475	227	338	196	308	243	193	207	122	501	244	176	344	341	158	70	94	155	112	130
ABCD3_AACTAGGTAACCAACAACAG	354	16	184	119	60	106	130	47	33	114	1	2	154	198	17	60	43	89	49	107
ABCD3_ACTGAAGATACTCCTCATAG	323	373	199	399	243	209	174	72	45	103	99	132	136	242	311	48	71	58	62	98
ABCD3_ATAGGGCCCAGCGAGCATGA	674	250	574	224	226	182	134	209	457	475	167	334	695	668	409	272	384	264	159	339
ABCD3_GACGGCGCGAAACTCCTCGC	379	441	314	208	201	492	82	228	278	213	536	513	424	364	132	73	57	235	245	271
ABCD4_AGCACATGAGGACAGACCGC	759	353	341	370	336	222	281	571	159	593	567	494	349	568	137	145	84	141	279	270
ABCD4_ATGCACCAGCTTCATCACAA	972	557	490	431	347	239	319	629	413	392	500	754	981	743	215	780	337	397	230	280
ABCD4_GAGGAGGGAGGCTTCACCTT	499	191	67	425	86	71	43	226	239	456	166	83	109	355	79	93	62	81	91	128
ABCD4_TAGATCTGCAATTTCTCCAG	732	536	231	300	819	421	304	440	194	451	376	207	199	516	164	145	186	196	211	293
ABCE1_GAAGTCATGTTCCACAACAA	269	NA	NA	NA	9	NA	NA	6	25	NA	NA	NA	NA	155	1	3	NA	10	2	1
ABCE1_GGAAGACTTAAACCTGATGA	458	130	218	136	82	37	81	408	184	618	22	223	248	324	101	73	28	60	65	91
ABCE1_TAGGTGCAGACATTATCTGG	371	NA	NA	NA	NA	NA	NA	NA	NA	NA	NA	NA	NA	338	NA	NA	NA	NA	NA	NA
ABCE1_TATGGTGTACCAAGCGCCTA	202	NA	8	NA	NA	NA	3	NA	NA	9	1	NA	NA	144	2	2	4	NA	4	6
ABCF1_AACTGCCACCGCGATGCCGA	814	36	146	95	74	70	52	15	66	84	16	168	68	566	13	26	21	31	83	50
ABCF1_GCAGTAGAAGATAAACAGGC	230	156	129	133	74	142	67	115	43	244	136	292	215	232	78	50	17	110	46	50
ABCF1_GCGGGAGGACATCTCCGCCT	339	139	135	314	249	188	369	336	280	383	284	124	145	333	93	185	127	215	131	150
ABCF1_GTCCTACCAGCCCGTAGCGG	445	NA	NA	NA	16	3	NA	NA	NA	3	NA	NA	NA	321	4	NA	NA	NA	9	12
ABCF2_AACCAATGAGGCCATAACGA	615	441	286	339	53	59	74	369	731	407	458	371	146	391	110	108	76	47	107	127
ABCF2_AGGCTGCCAAAGCTCGACAG	597	414	254	291	162	83	154	382	224	314	511	369	314	458	320	158	215	83	37	98
ABCF2_GAGCGGCTGGCTCATGAGGA	567	373	236	339	137	101	179	155	336	178	463	211	260	441	136	140	131	89	122	168
ABCF2_GGAGCTCTACGAGCGCCTGG	143	45	11	39	9	NA	60	105	45	28	22	NA	NA	102	29	24	11	14	20	30
ABCF3_AAAGAAGTTAGAGAAGGCCG	537	259	401	432	262	254	83	167	133	313	235	426	276	363	191	265	88	128	209	124
ABCF3_ACTATTGCAAGAGGTGTCCG	678	269	304	221	155	221	161	369	170	463	404	288	439	504	257	130	117	258	220	185
ABCF3_AGGGCTGAGCCACAAAGCCA	402	298	442	197	154	313	1473	83	31	85	106	140	378	315	116	124	110	45	121	260
ABCF3_TGCGAGAGGATTTGCTACGG	530	373	270	351	114	149	89	363	188	267	415	532	345	302	120	184	135	189	199	246
ABCG1_CAAGCGCCTGGCCATCGCGC	459	460	429	610	529	415	426	315	190	265	523	393	264	449	129	128	94	182	176	210
ABCG1_GAGGCAAGGAGGAGAAGCGC	411	129	80	85	54	50	113	82	104	174	64	63	31	318	29	83	189	172	62	53
ABCG1_TCCCGGAAATTCCTTTCAGG	236	40	23	46	75	17	58	65	123	125	22	34	NA	164	110	58	63	51	177	83
ABCG1_TTTCTCGGTCGGCACCGCCA	700	266	488	385	158	329	292	134	302	207	309	431	159	547	267	399	216	261	389	227
ABCG2_AGGCCTCCTGAGCAGGCCCG	126	17	94	152	124	325	28	203	152	103	11	33	21	108	14	9	13	16	34	21
ABCG2_GACCTGAAGGCATTTACTGA	734	456	555	496	211	287	252	298	235	326	330	192	308	525	249	245	224	216	345	345
ABCG2_GCTGCAAGGAAAGATCCAAG	249	122	222	99	201	90	255	354	98	147	171	60	51	262	313	68	457	129	74	56
ABCG2_GTTGGAACTCAGTTTATCCG	416	458	229	266	237	101	65	181	175	360	383	220	162	232	96	61	59	70	185	81
ABCG4_GAAGCGTCTGGCCATCGCCC	572	471	373	323	369	307	212	320	289	384	503	180	338	395	236	202	85	132	238	205
ABCG4_GTAGCAGGACATCTTGCGGA	393	158	268	254	91	100	105	300	303	206	134	717	186	294	262	124	244	143	117	781
ABCG4_TCTCAGGTAAATTCTGCCGC	24	27	NA	1	1	NA	12	13	NA	8	NA	3	NA	9	1	18	NA	16	NA	5
ABCG4_TGGGCTGTGGACTAGGGCCG	640	455	413	659	617	361	631	424	508	786	400	685	222	530	521	351	287	418	353	293
ABCG5_GAGACCCATGGACCCTCCGG	222	78	83	101	25	53	16	78	144	254	73	101	140	168	86	50	83	58	415	78
ABCG5_GATTGGCAACTACAGCTTGG	625	257	230	329	160	184	186	301	115	393	338	134	215	496	209	44	1403	143	119	178
ABCG5_GGAAGGAGCCGGGATTGCCG	370	68	81	102	262	124	173	140	83	57	98	186	28	208	68	61	64	144	50	130
ABCG5_GGACATGGCGTCCAGCAGCG	482	535	629	405	236	253	273	307	237	215	394	655	154	456	331	96	134	828	182	170
ABCG8_AGGAGAACAATCTATCCTGG	291	140	188	55	103	127	134	77	103	35	523	207	328	240	93	64	126	118	128	52
ABCG8_GAGCCAGCTGCTCAAACCAA	656	644	493	514	337	231	230	331	342	322	457	491	688	522	183	216	159	176	250	425
ABCG8_GAGGAGAGAGGGCTGCCGAA	626	540	341	434	311	402	340	365	409	501	482	535	645	591	116	132	502	357	184	225
ABCG8_GCTGCCCAGAACCTTCTCCC	653	232	184	207	273	285	261	263	447	434	225	186	335	463	139	801	115	156	173	166
ABHD10_GAAGCATAAGCCACCCTCCA	702	419	346	311	335	206	497	563	263	557	180	676	223	551	237	369	270	312	178	330
ABHD10_GCAGCACGCTGAGGCCACGG	483	523	347	404	60	167	185	431	93	205	475	455	357	340	123	133	224	144	234	208
ABHD10_TAACTCAGAGGAAAGCACAC	717	311	464	381	207	216	171	162	300	286	259	647	345	474	433	73	1037	109	298	198
ABHD10_TCCGTGCAAGCAGCACGCTG	286	85	63	45	53	27	87	381	307	162	238	371	81	181	53	66	66	161	93	157
ABHD11_CCACGGCCCTAGCTTCGCGA	656	245	254	186	266	205	211	238	132	171	151	235	137	485	42	58	144	149	105	67
ABHD11_CTGGGCCAAGATCTTGGCGA	361	67	62	NA	58	45	44	NA	14	77	46	8	45	219	3	3	1	69	68	42
ABHD11_GCTGTGGCCAACGACGACGC	379	NA	25	24	13	5	46	11	5	17	62	81	35	336	7	9	19	25	37	19
ABHD11_TGCTGTAGATATCAGCCCAG	46	NA	13	NA	NA	NA	15	NA	3	NA	NA	4	1	58	3	NA	NA	1	NA	NA
ABHD12B_GGACGCGCAGGACTGCCAGG	543	165	157	200	195	195	76	288	271	55	156	100	57	515	75	43	224	131	103	213
ABHD12B_GTGTGAGGAATCTTTAACTC	443	211	255	265	160	100	78	173	95	201	325	296	114	327	116	140	221	138	89	92
ABHD12B_TATGAAGCAGCCCTTCGTGA	431	250	168	172	125	207	200	193	221	317	52	179	135	251	164	265	108	110	120	257
ABHD12B_TCAGAGTCTCACCTTTAACA	630	238	251	410	238	214	247	372	508	357	325	347	563	500	205	273	272	368	378	376
ABHD12_CAGAGGAGGCGACCACCGCG	350	178	177	159	187	129	154	200	254	354	506	171	27	235	152	109	95	110	76	97
ABHD12_CCAGAGGAAGACGTGACCAT	882	404	363	434	479	358	435	489	346	271	165	317	222	656	337	170	330	210	346	381
ABHD12_GATGTGGTATGAGGATGCCT	834	262	233	187	369	226	253	143	235	139	76	532	288	503	378	499	257	190	237	237
ABHD12_GCGCTCATGCTCCAAGGCGA	621	437	480	543	323	309	345	430	420	410	190	738	443	487	162	155	263	213	206	164
ABHD13_AATAGCCACTGCTCCACCCA	753	584	380	415	328	318	412	471	689	317	630	801	758	645	261	206	191	282	667	608
ABHD13_AATGACACATGGCAGTGCCA	144	66	65	37	61	73	72	38	31	101	57	36	14	86	13	59	523	5	97	37
ABHD13_TAGGATTTCAGCCATTATGG	762	582	614	381	251	414	289	724	300	453	245	645	494	502	295	119	196	233	360	300
ABHD13_TGAAAGATGGCTAATAGCCT	562	150	271	356	178	136	152	153	252	240	141	243	227	329	180	165	181	142	156	252
ABHD14A_CTCCACCCAGAACTACACCC	1041	658	871	710	536	478	690	594	256	632	627	526	732	747	596	231	431	624	346	820
ABHD14A_GAACTCGGCACCTTCAAAGG	531	662	229	264	415	236	306	400	346	509	381	470	93	429	140	181	228	120	131	210
ABHD14A_GCATAGTGGCCACTCAGCGA	436	184	197	60	34	90	91	220	199	174	281	222	18	372	28	25	24	62	81	95
ABHD14A_GTGGTGGCCTCGCATCAGGA	602	405	292	228	235	211	194	420	274	246	101	355	154	409	410	243	340	178	180	310
ABHD14B_ACCTGGACAAACCAGAGGAG	94	32	46	63	5	25	34	NA	1	6	121	NA	15	93	46	97	91	82	56	19
ABHD14B_GATGGACTGATCACAACCGG	295	183	40	190	279	297	115	153	148	186	52	249	14	228	62	217	331	100	103	122
ABHD14B_GCAAGCGTGGAGCAGCGCGA	455	204	224	106	329	186	126	107	158	39	408	125	224	240	49	136	92	57	115	169
ABHD14B_TGATGGACTGATCACAACCG	569	241	247	109	57	344	90	80	215	138	133	69	130	400	200	120	175	230	226	213
ABHD15_ACTGGAAGCGATCATACACA	554	358	408	298	275	324	258	176	199	378	238	633	313	337	176	89	386	67	145	101
ABHD15_CACGGCCAAGATGAGCGCGA	332	196	27	112	249	60	196	56	39	199	116	50	6	270	89	71	80	64	85	37
ABHD15_CGGAGAGAGGACCCTGCCGG	677	174	192	154	323	387	223	176	275	273	88	137	73	481	121	113	258	124	201	112
ABHD15_GACTGAGTTCTTCCGAACGG	343	254	299	206	297	136	112	48	91	92	251	160	119	193	60	46	9	59	145	78
ABHD16A_AACTCGACTCACCCAGGAGC	496	313	339	169	172	108	204	213	67	69	168	354	241	332	111	133	79	125	145	145
ABHD16A_CCGGGAGAGGGACTCTGAAA	515	404	247	280	414	191	238	180	266	503	211	233	55	446	203	118	248	193	343	222
ABHD16A_GAGGGACTCTGAAAGGGCCC	80	38	NA	20	11	58	87	44	5	23	64	45	12	29	7	3	10	8	16	29
ABHD16A_TCACCCAGGAGCTGGAATGG	334	110	89	32	34	49	24	22	1	60	242	70	NA	287	109	18	39	66	47	95
ABHD16B_GAAGCACCTCAAGAACGTGG	474	483	502	419	136	145	138	270	275	477	250	390	184	504	172	187	111	223	440	309
ABHD16B_GCAGCAGCAGCTCATTGCCC	480	174	79	206	193	258	176	477	203	211	221	220	163	327	161	90	132	168	127	115
ABHD16B_TCAGCACGACGCCAACGCCA	526	323	242	213	425	304	314	518	479	399	287	298	397	514	175	131	331	232	219	306
ABHD16B_TCATCAGGGACACGGAGCCG	787	413	609	525	452	368	284	694	443	506	414	482	594	716	330	145	518	259	623	496
ABHD17A_ACAGCTGCTCACCTGGCACC	755	466	377	387	428	402	299	538	278	282	466	226	509	606	231	169	179	331	351	185
ABHD17A_ACCCTCCCGCAGCATCGAGA	565	182	136	134	204	196	241	139	52	39	155	204	146	340	47	79	57	67	77	115
ABHD17A_CCGGGCCGCTCACTTAGGGA	510	266	172	147	475	18	469	38	87	142	143	242	32	414	107	79	31	172	141	248
ABHD17B_CGAGCAGCAAGATCCACAGA	721	317	229	301	362	136	222	384	202	180	62	190	168	520	170	293	167	301	114	193
ABHD17B_GTGATGAAAGCGGAAGCCGT	540	294	118	202	1031	418	1427	323	649	393	560	195	134	405	182	110	122	193	321	175
ABHD17B_TCTGCTGTCCACCTTGTCCA	1117	964	815	910	866	279	774	1195	1084	1119	672	868	765	770	544	483	411	303	621	387
ABHD17B_TGAACGTTGCCAAAGACCTG	661	351	255	429	172	133	401	441	419	313	338	87	240	535	800	195	336	201	136	272
ABHD17C_GAAGAGCAGCGTGTAGCGGC	203	58	49	68	18	29	44	205	40	98	60	39	1	98	29	77	46	11	32	24
ABHD17C_GAGGTCATCGATTTCTCCCA	348	179	127	118	578	187	211	60	221	85	200	102	97	246	55	108	88	104	104	73
ABHD17C_GCGCGAGAAGAAGACCTCGA	488	359	439	185	222	223	469	117	105	226	327	327	329	325	216	88	384	235	119	239
ABHD17C_TCGAGGCCAAGTCTACCGTG	659	378	333	359	864	611	280	583	591	313	228	519	249	517	373	88	352	198	348	244
ABHD1_AGACTTTCTACCCAACGCTG	960	523	514	411	457	381	277	426	205	488	564	472	343	561	274	328	146	278	230	224
ABHD1_GAAGCAGCAGCACAATGGGC	440	478	212	286	354	226	288	199	252	316	312	596	189	336	144	267	223	179	236	355
ABHD1_GAGATGCCCACGGCCAGCAG	534	335	461	534	255	203	97	141	377	342	506	236	252	448	160	179	84	184	229	323
ABHD1_GCTGTCGTGTTTAACAACCG	252	202	106	223	71	153	75	84	177	100	64	146	259	139	42	65	29	28	71	102
ABHD2_ATAGGTGAACATGCGTGGCG	573	472	282	652	165	190	156	187	133	202	352	226	624	391	161	157	119	196	242	242
ABHD2_GAGTTCGGGAGTCTCCAGCA	567	313	476	223	167	317	245	110	189	167	581	303	190	357	191	173	272	244	336	350
ABHD2_TCCAACACAGTGCTCAGCCA	824	421	237	450	900	354	1027	200	341	442	357	243	178	624	242	398	184	198	330	458
ABHD2_TTTGCCCACAGGCTGCACGT	465	84	167	139	152	95	92	480	89	65	95	150	35	440	108	122	67	134	82	61
ABHD3_AGCGAAGGTGTTCCAACCAA	404	330	139	104	343	144	386	484	223	517	191	78	41	372	260	173	172	237	434	336
ABHD3_GCTCCCGGGACAACATCCGC	589	198	342	294	282	431	421	204	117	207	211	226	289	495	259	136	346	165	241	149
ABHD3_TAACAACAGAGGAGTGGCGG	387	406	377	254	255	250	125	43	86	164	797	957	341	375	195	106	297	324	228	195
ABHD3_TACAGAAACGTACTACCCGA	567	315	332	207	599	374	267	309	391	426	105	100	92	475	253	166	242	325	171	201
ABHD4_AAACCATGCACCATCACCAA	947	415	291	464	329	397	726	279	306	387	308	403	518	690	221	162	177	399	301	431
ABHD4_AAAGGTGAAGATGCAGCGGC	503	181	330	274	126	215	78	34	59	104	216	183	267	340	160	108	185	102	144	362
ABHD4_AGTTAAACACCTCATCCTGG	614	518	685	597	423	448	723	218	537	397	647	1049	539	534	227	144	155	155	325	209
ABHD4_TCTGGTGCAGCGATTCCGGC	687	365	284	178	210	182	116	162	91	219	333	529	96	466	187	177	216	201	257	186
ABHD5_AAAGGAGATCTGCGACACTG	617	245	319	249	257	597	114	604	358	502	437	620	426	445	135	392	127	292	220	251
ABHD5_ACTCCACTTGTCCTTCTCCA	996	506	592	508	292	414	631	520	273	653	224	418	450	616	210	186	79	122	161	173
ABHD5_CAGCAGCCAAGAATCCACCT	1250	788	660	697	636	638	436	669	977	1079	607	745	576	986	254	328	545	318	356	500
ABHD5_TTGGACGAAGTAGTAGACCC	282	145	157	242	384	103	158	187	272	161	200	134	78	272	21	225	74	69	139	187
ABHD6_CAAGGGAATCTTCTCCACGG	426	379	370	328	217	84	360	52	120	113	231	208	260	270	199	47	38	103	70	107
ABHD6_CCATGGAGGTGCCTACCAGG	677	373	412	353	358	313	372	264	301	375	209	522	343	401	157	183	567	187	119	252
ABHD6_GAATCCGTGGAGCATGAGGA	342	296	205	306	186	184	173	234	258	434	232	388	419	319	126	260	104	222	156	196
ABHD6_TATGGACAGGTCATCCAGGG	480	180	204	362	86	84	145	124	147	205	50	313	183	343	269	143	72	180	287	263
ABHD8_AAGCGGCCATCGCTGCCCGC	444	282	381	346	327	186	95	280	483	246	464	411	283	374	235	273	127	192	156	193
ABHD8_ATTCCTGAAGCTCATCGACG	682	662	480	527	182	181	749	400	505	606	668	530	271	549	234	143	187	179	324	355
ABHD8_GAGCGGCCAGTACTGGCCCG	200	146	166	99	87	129	126	34	47	98	204	81	17	142	121	90	81	102	86	79
ABHD8_GTGATCATGATCAATGGCGG	422	122	103	323	312	726	423	126	193	306	396	247	206	299	75	141	175	257	90	171
ABI1_ACTGGGAGAAGTGGTGCCAG	413	155	165	294	197	102	211	41	34	185	95	226	131	254	64	50	56	55	85	73
ABI1_GGTCCAATAGTGGGTGGCGA	694	489	510	731	298	279	113	303	410	647	677	663	549	466	296	168	237	235	222	213
ABI1_GTTCTGGATGATGTGGGCCA	645	151	116	363	77	167	75	200	62	230	138	285	195	430	94	144	68	113	319	87
ABI1_TTACCAGAACCTGACTCGGG	577	212	287	233	182	215	167	120	305	662	244	327	223	323	109	121	242	174	204	299
ABI2_AGCTGTCGAAGAGGGCCCGG	345	149	124	134	64	28	49	109	341	73	48	93	359	192	82	187	126	150	134	87
ABI2_CTGCAGGACATTGTTGGCCA	1051	528	387	283	287	347	172	637	492	389	253	378	387	781	392	443	895	366	425	563
ABI2_GAGGGAGCCATATTACGGGT	592	147	370	213	120	94	155	288	289	244	173	533	340	448	199	713	109	369	243	190
ABI2_GAGTACCCAGAACATGAAGA	530	339	521	333	251	333	338	299	204	342	496	442	254	355	109	261	172	166	142	121
ABI3BP_AAGCTTGAAGGTCTTCTCCT	532	329	116	253	721	157	620	271	359	323	211	196	430	362	151	51	181	641	236	918
ABI3BP_GGAAGTATTACACTAGCCCT	411	319	125	323	258	108	125	477	223	300	239	719	74	271	138	97	268	130	104	146
ABI3BP_GGAGTGAAAGACAATGTGGA	744	276	458	325	298	165	233	352	472	371	279	363	252	559	422	565	436	416	170	360
ABI3BP_TAGGTTTGGGATGTGGACGA	815	434	529	463	532	470	323	498	447	867	767	575	259	654	257	495	137	141	319	271
ABI3_ATATGGAGAAGGTGGCCCGA	765	346	855	485	513	201	319	422	167	515	399	205	404	480	298	240	343	246	298	248
ABI3_GCAACCACAGTGCCCTGCTG	467	118	152	299	198	538	279	358	118	307	209	342	445	286	194	85	50	640	135	90
ABI3_TGCCTGGGTAGTGAAGGCCA	267	93	43	92	12	4	23	213	20	15	183	69	37	128	2	25	15	7	15	6
ABI3_TTGTAGGTCTCACCCGGCCG	474	268	302	263	292	216	235	402	269	407	749	533	238	463	294	131	185	251	235	232
ABL1_CAAGAACTCTTCCACCTCCA	1172	717	703	636	329	347	260	915	464	446	825	1439	450	907	487	337	193	399	365	408
ABL1_CATTGCGGGACACAGGCCCA	553	166	212	175	147	244	57	197	165	218	395	434	128	396	171	151	209	122	153	177
ABL1_GAAGAAATACAGCCTGACGG	351	124	103	60	33	18	36	40	96	46	53	80	61	241	47	19	62	65	68	74
ABL1_TGGGCTGCAAATCCAAGAAG	644	430	358	719	285	279	222	180	191	326	382	472	235	461	125	201	132	231	191	267
ABL2_GAAGCTTTGCATCGTCCCTA	696	821	548	641	296	377	140	299	260	452	396	428	265	594	239	432	454	282	526	389
ABL2_GCGAGATGGACAGCTGCCCA	598	503	567	590	510	379	327	410	288	336	382	297	353	426	243	198	643	195	283	352
ABL2_TGTACACCATCACTCCACAG	798	1345	721	1215	452	663	307	1121	461	939	583	659	808	555	558	548	203	344	438	306
ABL2_TTTCTAGGAAGATACCATGG	440	133	82	68	170	86	112	226	175	195	253	198	152	292	250	93	72	136	144	173
ABLIM1_AATGTGACTCGGTCTCCGGG	470	423	518	117	237	219	233	342	181	264	604	235	468	425	280	170	192	448	243	284
ABLIM1_TACAAGCAAAGCAATTGGGA	305	152	103	176	88	210	96	156	38	164	142	184	148	253	143	243	44	98	83	105
ABLIM1_TGAATGACAGGCTTCTCTGA	882	118	353	329	102	121	197	315	172	318	113	536	100	507	489	175	141	165	151	104
ABLIM1_TTTGCTGTATCTCTGTCCCA	966	450	305	673	376	246	355	593	317	434	311	302	314	826	368	687	321	263	597	415
ABLIM2_AGCAGCGCGCACCTGTCCCA	778	360	277	411	376	500	366	610	619	551	347	513	331	496	183	257	469	235	221	230
ABLIM2_CAAGTGCCAGTGCTTGTCCA	957	903	659	577	501	694	570	541	654	590	1026	1211	864	677	326	442	284	381	300	585
ABLIM2_GGGCGAGTACATCTGCACGC	527	153	329	166	199	160	146	384	292	198	121	188	127	360	474	279	204	295	159	245
ABLIM2_GTGCTGGGCGACTTCTCCAG	791	254	232	266	280	117	177	312	319	263	108	286	384	492	310	162	199	143	254	236
ABLIM3_AGGCGAAGTCATCTCGGCCC	474	174	183	250	218	352	224	345	143	211	255	65	226	429	370	303	224	289	197	250
ABLIM3_CTGCAGCGTCATCCTCACCG	1278	716	473	687	276	520	418	1097	633	703	367	1107	564	991	401	675	760	353	590	437
ABLIM3_GATGGGCTTACTGCTGGCCA	611	491	459	574	261	736	400	405	530	253	587	455	296	470	257	116	227	156	251	564
ABLIM3_GCAGCGTACACACCTGGCAC	618	378	500	520	1431	916	420	328	455	510	441	117	358	523	294	163	636	348	224	718
ABRACL_CGAGGTTAACCTCTTAGTGG	609	255	365	420	145	248	194	346	79	221	274	229	180	445	297	136	332	296	263	225
ABRACL_GGTTGGCACATTTATCATCA	788	655	516	507	360	475	647	326	283	428	383	737	142	611	295	259	461	385	302	315
ABRACL_GTGGAGGAAATTCATCGTTT	642	443	541	683	266	442	481	571	261	389	380	1337	372	393	231	219	321	345	267	401
ABRACL_TTCCTACCAATGCTTCAAAG	726	353	518	425	332	208	393	315	248	573	505	612	594	415	188	264	243	157	285	224
ABRA_CCAACAGAAATATAGCCCAG	802	672	518	642	367	234	1208	459	910	684	417	632	260	539	493	241	180	209	341	373
ABRA_GAAGGAGAGATGCTATGGCA	541	274	519	539	259	269	204	348	319	778	58	669	124	430	370	345	329	903	217	176
ABRA_GAATGAGAACAGCATCAGGC	447	233	215	312	193	635	418	259	376	344	567	207	287	290	232	63	185	268	139	153
ABRA_TGGCTGTGCGTATCTTCCGG	995	544	508	693	588	933	852	681	409	307	790	810	578	848	298	523	362	424	681	745
ABR_ATGGAGCCGCTCAGCCACCG	599	181	292	367	323	545	208	126	218	339	394	163	378	306	110	74	323	232	466	146
ABR_CCAGTTCCAGAAGATCTCAG	464	266	363	184	201	698	673	176	133	315	221	294	181	437	171	228	189	212	325	242
ABR_GTTAATGTAGATCTCTTCGC	540	152	403	328	1185	1366	903	373	323	687	138	584	125	375	70	126	54	300	175	249
ABR_TACGGGACGGACGAGTACGA	281	185	439	293	146	72	166	161	153	120	251	505	103	310	288	150	134	388	224	394
ABT1_AGAACAGACACTAGATGCGG	466	145	33	41	106	42	81	83	49	22	NA	2	16	314	69	17	272	178	45	78
ABT1_CAGGCAGCGCTTGAGAGCGG	392	NA	13	38	7	23	25	2	NA	2	25	NA	23	218	NA	3	NA	5	19	6
ABT1_CTACACCAAGGACTACACCG	736	32	82	63	259	84	21	125	41	70	203	272	70	579	32	21	53	39	43	75
ABT1_GAATCCGAAGAAGCGGCCTG	367	20	131	29	20	5	40	52	41	61	15	161	21	330	5	28	20	17	3	22
ABTB1_GCAGCTGGCGAACAGGTCGC	549	505	282	320	342	268	233	366	335	250	303	420	278	370	475	131	383	180	328	215
ABTB1_GCAGGGCATCCACAGTGACG	393	188	248	178	146	109	123	120	160	143	57	104	94	357	216	78	124	120	163	134
ABTB1_TGTAATCGCGTAGAGCCCGG	454	243	348	291	279	148	224	510	389	540	609	393	471	379	162	114	204	157	185	182
ABTB1_TGTGTACAGGTACTGCAGCA	346	64	167	203	110	139	67	128	175	137	207	30	84	256	103	159	73	182	228	164
ABTB2_ACTGTTTCAGTTCCTTCCGG	424	269	247	187	146	230	323	351	125	153	388	174	149	411	115	70	57	124	93	106
ABTB2_GGACAGCGGCGACATCCGGC	411	215	213	340	50	193	99	212	217	157	360	267	206	278	82	55	279	151	216	145
ABTB2_TCTTCGGCGCAGCAGCACCG	582	493	366	329	434	281	346	521	178	346	757	460	271	483	347	301	186	262	280	299
ABTB2_TTGTTCAAGGTCATTCTCGG	735	728	669	744	513	401	376	339	426	331	567	336	707	647	433	693	204	256	472	339
AC007040.11_CAAATGGTTGTTACACTTGG	336	124	170	279	305	87	251	139	143	145	252	350	210	324	148	257	86	129	195	112
AC007040.11_CTAGGAAGATCAACTGGGCA	796	467	482	566	383	394	614	453	392	826	215	438	456	759	357	379	337	468	890	1803
AC007040.11_TTGGACTAGGAAGATCAACT	189	63	260	40	65	96	116	47	130	203	77	84	182	181	47	13	58	50	91	54
AC007431.1_CTAAGGGAGGAGGAGGACCG	492	64	41	26	115	160	19	29	121	89	30	NA	61	437	33	11	18	38	17	106
AC007431.1_GGAGGGCCATGACTGGGACA	450	169	231	166	49	109	98	164	149	343	113	216	123	308	148	27	126	49	35	100
AC007431.1_GGTGCAACAGGAGGAGCAGG	302	136	145	135	118	659	452	85	13	103	509	162	42	335	14	40	9	82	90	61
AC007431.1_TGACGGTGAATACCCTACAG	236	41	57	119	74	30	33	149	15	68	40	16	83	174	38	41	36	88	75	55
AC009892.10_TCAACCAGCAAGTGTTCCCA	906	447	342	238	173	270	149	395	346	344	433	591	286	590	140	96	211	180	209	93
AC016722.1_AAGACTGGCGGTTACAACCC	427	216	128	239	309	102	178	254	178	409	89	206	99	303	206	89	198	279	122	169
AC016722.1_GAGATGGAAGATGCAGCTGG	549	104	58	224	417	123	259	233	168	243	92	234	71	340	92	182	258	141	181	207
AC016722.1_GGAGATGGAAGATGCAGCTG	256	206	98	140	140	317	28	119	28	109	65	157	61	220	91	26	96	78	85	75
AC016722.1_TGAAGTCCTGCTCCATGCTG	906	436	278	228	231	214	345	315	354	531	300	254	432	644	200	313	196	279	168	251
AC016757.3_ACCAAAGAAAGAATGGCCAA	565	174	318	328	324	413	701	472	318	550	462	239	91	363	137	310	258	99	166	113
AC016757.3_AGTGCCCAAGGTGACCTCAG	588	267	277	372	336	367	158	350	237	293	241	233	453	435	281	527	120	168	225	130
AC016757.3_CATGGTGAACATGGGAGCCG	516	388	248	215	352	439	478	434	538	535	596	356	154	348	207	149	214	205	138	128
AC016757.3_GAATGGGCCCGCACTTGCCC	478	293	233	263	116	238	215	140	127	244	164	185	185	338	147	146	343	135	143	250
AC018755.1_AGTATGGCAAGAGTTTGAGG	701	413	251	389	290	293	266	535	235	343	307	405	417	451	131	174	354	100	264	137
AC018755.1_CACAAACACACCCTGCCAGG	771	229	286	243	374	234	282	230	233	300	192	103	272	496	204	248	78	360	231	231
AC018755.1_GGAGACCCAGTGCAAAGCTG	452	349	360	621	231	396	253	126	233	329	213	173	389	325	435	266	119	121	234	356
AC018755.1_TGGACGCCTGCCCAGGCCGA	633	269	352	312	501	163	344	227	573	671	330	191	247	615	210	165	327	187	219	137
AC079612.1_AGAATTCAGAGGCTTGAACA	507	408	487	438	278	103	158	411	191	441	341	454	516	393	129	160	361	164	222	175
AC079612.1_CAAAGCTAAGACTTTCACCT	702	386	281	306	502	155	271	554	435	556	282	413	346	512	447	409	402	489	271	278
AC079612.1_CCTAGCACCAGCACACACGG	996	928	926	976	449	552	490	494	786	691	674	950	884	780	608	330	504	465	483	300
AC079612.1_CTAGCACCAGCACACACGGT	681	339	583	606	326	198	205	550	657	365	210	863	677	625	93	138	137	153	175	139
AC091801.1_CTAACAGAGCAGATTATGGA	852	670	549	806	776	474	247	453	439	570	260	1175	670	573	584	249	1179	267	262	297
AC091801.1_TCAGTGCCTACCTCGTCCTG	2	NA	NA	NA	NA	NA	NA	NA	NA	NA	NA	NA	NA	3	NA	NA	NA	NA	NA	NA
AC091801.1_TCTGCCGAGCTTTCAGGCCA	699	511	456	369	298	163	232	236	136	330	350	270	628	551	565	241	177	381	392	298
AC091801.1_TGCCTACCTCGTCCTGCGGA	357	356	265	410	290	199	144	186	154	228	281	708	235	350	156	79	180	199	116	241
AC093802.1_ACCGCCACTGGACAAGCACA	773	416	485	380	1225	616	446	397	426	739	821	407	485	525	414	211	335	323	296	278
AC093802.1_GACACCCACCACGTGCCCAT	523	467	516	503	226	280	286	322	464	528	512	385	513	686	238	259	241	519	231	379
AC093802.1_GGACACCCACCACGTGCCCA	587	330	519	570	482	469	200	618	273	503	232	293	424	549	507	255	204	226	267	270
AC093802.1_GGGACCTGGAAGCATCCCAT	318	231	144	127	136	96	88	316	73	168	128	94	91	267	256	63	151	158	272	239
AC106876.2_AGCGCCTGTGGATTTAGCCG	409	328	222	357	193	159	178	185	62	49	253	279	83	303	161	76	292	172	249	676
AC106876.2_CAGCCCTGGATTCCACCCGA	1061	519	339	558	472	531	268	514	156	491	398	659	331	711	207	383	135	137	379	285
AC106876.2_GAGACCAGACAGGATCCCTC	303	246	146	266	391	307	209	100	209	214	114	380	336	200	99	162	119	64	49	225
AC106876.2_GCAGCCCTGGATTCCACCCG	748	341	387	378	244	613	298	253	192	283	128	354	160	548	98	203	180	203	176	148
ACAA1_GATTCGGGCCATGATTGCCC	248	242	235	152	35	103	101	47	139	134	176	138	125	237	472	108	111	154	138	111
ACAA1_GTGCACCACCACCACGTCCG	650	180	207	133	307	448	220	152	181	344	220	132	167	494	177	221	157	422	316	352
ACAA1_TCAATAGACAGTGTTCGTCG	563	248	315	168	222	405	233	471	541	304	165	361	255	418	220	179	230	391	249	336
ACAA1_TCTCTCGGCAGTCATGACCG	10	NA	55	150	2	53	74	NA	2	3	29	26	NA	23	2	5	7	1	15	1
ACAA2_ATTCTCTGCAGTCATTGCCA	606	439	241	222	196	193	325	424	277	490	419	586	800	439	155	62	93	304	130	319
ACAA2_GCCGCCATGGCTCTGCTCCG	408	290	355	281	294	94	167	196	266	106	89	341	116	288	168	118	608	134	126	116
ACAA2_TACCTGACATCCATTCACAA	1024	797	591	527	778	987	873	444	387	608	512	804	573	714	597	801	277	432	368	366
ACAA2_TAGCAGTGAAGTCTTTCAGA	869	621	397	459	741	445	645	273	235	436	605	595	574	619	414	226	276	219	434	328
ACACA_AATGCATGCGGTCTATCCGT	528	12	11	NA	94	86	57	NA	2	9	17	21	28	446	170	25	53	17	24	31
ACACA_GGTGAAGTTGGACCTACTGG	449	336	302	294	156	1913	9611	225	129	149	236	386	169	351	80	41	67	123	86	107
ACACA_TGTGGAATACCTGTACAGCC	467	36	54	79	47	26	42	1	24	28	47	9	46	398	5	NA	NA	23	28	23
ACACA_TTCTCAACGAGATTTCACTG	677	113	96	81	71	138	104	192	229	140	166	53	35	481	15	47	72	78	94	37
ACACB_CCTGCACAGAGACTTTACCG	763	347	404	390	366	293	318	550	442	438	516	394	398	581	190	129	178	243	259	336
ACACB_GCGGGTCTCAGCTTCACCTG	714	378	447	228	857	517	473	409	307	395	341	451	321	501	181	98	444	257	215	267
ACACB_GTTGGCCTTAAGGTCCTCGG	340	252	115	237	147	101	150	218	151	159	311	117	94	265	79	54	74	63	58	49
ACACB_TTCAGAGTACATCAAGATGG	565	249	277	300	195	217	299	132	143	505	379	207	99	469	229	349	289	192	219	189
ACAD10_AAATGAGTCCACAGGCACGG	479	414	264	388	181	279	237	480	440	437	477	474	307	504	101	786	405	149	277	421
ACAD10_GCTCTCATAAATCTCATCCA	966	559	534	689	312	224	310	486	387	866	453	563	600	648	416	150	321	656	298	384
ACAD10_GGATCTGTAAGCCAGACCCT	143	27	10	41	25	13	17	15	14	69	36	23	17	71	43	43	16	60	51	28
ACAD10_TGGAGGCAGCACCTACAGAG	494	243	273	382	77	62	150	404	221	383	65	334	109	440	114	85	92	205	212	187
ACAD11_CTAACTGTACCTCTTTAGGG	651	233	230	291	181	217	189	358	702	726	270	491	266	385	391	482	166	290	283	242
ACAD11_GTCTGACAAAGGATGACCAA	158	258	29	167	161	272	289	36	13	19	33	61	16	120	110	28	27	40	101	46
ACAD11_TGTAGTCCAGTTTCTGCCAG	820	425	703	483	282	174	294	322	402	292	506	530	393	535	417	181	280	401	410	796
ACAD11_TTAGGAAGAAGTGAACCTGG	695	194	337	307	265	227	144	337	599	378	206	192	126	560	257	175	124	156	171	206
ACAD8_GAGCTGCGGCGGCTATGCTG	559	164	313	204	86	162	100	229	239	233	446	198	302	543	320	198	351	789	414	220
ACAD8_GTAGGAAGCAAACTTCTCCA	288	170	180	267	97	58	65	240	38	238	157	59	100	206	61	31	91	219	90	186
ACAD8_TACATAGGAGCTGTTCCCAG	672	588	435	688	376	103	239	657	477	737	467	1031	433	506	298	271	425	287	241	324
ACAD8_TATGGCAGAGTGGGACCAGA	455	220	381	250	161	145	119	380	136	369	196	522	346	300	158	67	289	163	294	159
ACAD9_AAGAAGCACTACATCCTCAA	629	63	21	18	182	107	285	26	38	72	34	48	95	457	28	22	21	93	82	240
ACAD9_AATAGCCTGGTGCGCTGCCA	468	88	71	11	83	101	86	42	30	87	175	93	51	299	28	47	61	71	78	54
ACAD9_GAAGGCTGCAATGTGCTCCC	365	15	29	7	75	136	153	25	11	103	86	12	41	302	27	24	16	119	126	114
ACAD9_TTGGCGAAAGCTCGTACAGG	496	54	127	75	237	175	397	51	4	64	144	43	216	299	109	41	141	191	201	152
ACADL_AATATTGCAGAGCATCTTGG	679	575	347	515	451	694	287	258	127	289	262	686	366	484	519	149	230	228	216	307
ACADL_ATGGCCGCACGCCTTCTCCG	748	298	273	315	580	480	334	319	419	503	190	378	197	549	415	226	883	151	255	229
ACADL_TAATCTGTTCTTCTGAGCCA	783	572	519	917	280	304	402	366	624	588	529	775	419	516	355	274	500	296	410	491
ACADL_TTAAGATGTTCTCATTCCGG	929	344	252	323	530	536	654	392	265	280	234	300	414	540	186	217	166	430	157	215
ACADM_AACGGGAGCCAACATGGCAG	604	92	167	241	233	181	153	473	142	252	458	75	90	404	119	134	40	173	107	92
ACADM_AAGATGTGGATAACCAACGG	300	126	313	108	69	54	102	131	118	236	232	53	254	236	386	50	60	121	123	160
ACADM_CAGAGAGGAAATCATCCCAG	220	49	27	17	99	91	46	13	NA	83	11	47	309	146	11	4	11	6	10	42
ACADM_GAAAGCTTACCACAGTTCTC	231	221	316	204	148	212	126	241	276	111	334	95	62	222	58	79	42	68	29	109
ACADSB_AAGACCAGAGCTGATAAAGA	482	333	332	380	246	286	231	238	379	447	178	264	120	344	195	561	138	116	146	171
ACADSB_AGTGAGCTGAGGCAAATAGG	434	130	164	113	291	193	249	86	227	160	129	74	12	406	148	181	228	161	140	261
ACADSB_CTACACCAAAGATTACCCTG	1028	634	605	526	615	531	527	616	652	909	394	691	460	790	407	614	612	397	644	766
ACADSB_TCATCCATGGTTGAAACCAA	428	240	342	314	174	80	145	162	89	208	399	380	122	325	172	209	296	115	199	151
ACADS_AGCCTGGATCACCAATGCCT	566	327	260	169	1294	128	226	284	242	148	80	216	208	389	211	184	325	188	296	187
ACADS_CCTGGCCTACGCCATCGCCA	823	497	745	573	392	402	465	484	347	763	762	925	511	746	430	446	459	495	548	568
ACADS_CTTGGAGCCAAACTTCAAGA	182	163	199	232	50	69	48	76	76	82	48	76	231	192	82	24	39	8	6	89
ACADS_TAAGGAACATCTCTTCCCAG	454	101	98	146	204	159	87	179	133	323	18	65	129	257	65	156	92	170	201	232
ACADVL_GAGAGATTCGGAGATGCAGG	581	170	272	145	365	217	288	198	194	204	37	76	217	444	164	169	106	208	155	214
ACADVL_GGAATCTAAGTCCTTTGCTG	769	613	538	473	442	627	850	291	485	635	713	392	728	608	996	258	213	142	383	306
ACADVL_TGTGGGCCTTTGCAACACCC	346	266	257	221	155	98	42	310	174	290	318	312	328	381	342	136	82	133	116	358
ACADVL_TTGGCGTGGGCATTACCCTG	928	305	438	482	536	486	698	339	212	543	310	569	451	736	346	399	374	333	268	444
ACAN_GAACTATGACCACTTTACTC	524	430	321	434	125	227	291	104	229	155	179	217	270	399	165	244	403	122	130	147
ACAN_GTCTCTACAACCTCTCCAGA	189	147	183	47	87	226	123	216	147	284	NA	59	21	115	13	160	133	93	152	266
ACAN_TCTAGAACTTCTTCTCCAGA	294	134	263	208	88	36	135	101	432	433	231	39	255	192	44	121	55	92	103	83
ACAN_TCTGGAGTAGAGGACATCAG	359	38	57	34	88	21	37	74	133	317	12	89	29	202	75	38	70	21	9	55
ACAP1_AAATGCCGACAACGAAGGCG	313	208	110	236	97	129	186	133	102	74	24	350	153	206	61	67	106	108	37	45
ACAP1_CCAGAACCAAGCTTAAGAGA	667	233	393	274	120	198	192	420	248	298	327	257	147	365	194	191	184	176	165	138
ACAP1_TCGAAAGGAGCTGGGCGCCC	455	296	316	457	164	309	170	213	400	356	310	445	358	276	148	89	116	84	160	117
ACAP1_TCGCCGGGATTTCTGGCGGG	257	25	125	78	42	49	35	162	105	22	16	9	19	151	402	75	70	50	48	61
ACAP2_AGTGCTCCGGAATTCACCGG	574	407	470	383	469	154	277	292	216	200	493	880	598	530	164	211	213	190	254	218
ACAP2_GCGACGATTCTGCTTTGAGG	626	172	251	177	204	281	745	448	261	536	404	618	297	604	230	279	470	397	287	258
ACAP2_TACCTGAAGCACATAATCGA	828	488	538	348	196	183	224	259	221	195	375	601	504	623	295	148	220	199	228	317
ACAP2_TGAACTTGGACCCTACATGA	728	452	497	555	335	497	611	435	404	246	361	475	264	548	436	256	182	249	293	233
ACAP3_CGAGGTGGAGGAAGCCACCG	343	46	29	56	58	37	97	32	129	26	28	117	21	215	20	29	22	31	73	14
ACAP3_GACGCACTCCTCGAACTCCA	767	437	215	396	215	216	636	294	237	322	250	572	423	562	305	164	230	293	283	209
ACAP3_TAGGGCGACCATTGACGAGG	1060	568	471	581	770	417	816	377	563	616	351	567	213	786	368	276	725	332	350	410
ACAP3_TCCTCCAGGAATGTCTGCAG	438	74	166	281	64	39	110	186	102	141	262	91	67	320	101	205	42	78	103	134
ACAT1_AGAGGATCAACACCATATGG	512	246	477	288	110	220	188	260	341	552	435	157	280	467	542	169	91	184	168	338
ACAT1_AGGAATGAAAGCCATCATGA	448	75	167	153	78	123	328	305	232	264	243	347	214	337	90	252	31	172	153	140
ACAT1_AGTGCTACAAGAACACCCAT	415	334	312	118	162	232	143	219	108	345	461	1200	504	322	124	44	63	82	70	72
ACAT1_ATGGGTAATGTTCTACAAGG	579	458	135	347	146	60	97	260	309	277	484	421	323	301	133	122	129	119	193	146
ACAT2_ACAGATGAGTTTCCTCGCCA	892	192	466	472	342	236	213	690	382	438	392	171	315	563	142	191	118	246	233	401
ACAT2_ACTGACAGTATACTCTGTGA	194	250	210	296	269	182	202	538	178	161	671	675	399	220	102	169	70	80	51	67
ACAT2_ACTTGGATTAAACCCAGAGA	275	50	101	74	70	96	156	91	351	303	86	4	15	135	262	81	163	405	107	304
ACAT2_GATAGGAGACTCCAGCATTG	768	440	389	348	389	220	213	789	722	911	274	438	300	711	250	579	271	234	415	260
ACBD3_ACATCAAAGAATCCAACCTC	811	440	290	245	145	279	300	511	238	542	92	274	276	535	810	118	246	432	430	227
ACBD3_AGAGGAAAGGCTTCGACGGG	553	706	592	581	230	271	418	342	368	406	325	463	386	343	260	986	287	224	138	243
ACBD3_GAGCTTGACAAACTCCACCA	700	386	332	321	197	208	231	381	594	572	109	386	233	472	218	274	442	355	200	349
ACBD3_TCAGCCCGGACCCGGAGGAG	434	334	312	316	188	215	102	105	314	347	225	483	85	249	185	83	53	154	148	80
ACBD4_CACAGAGTCCCATTCACCCA	870	199	495	216	274	187	251	255	201	352	233	217	430	615	64	94	72	292	258	337
ACBD4_TCAGGGATCACCTGGTACAG	462	41	131	206	67	83	67	19	116	257	152	262	207	297	56	57	150	69	38	60
ACBD4_TCTGGGCAAGATGAGCAGGG	349	53	59	45	61	59	28	108	51	119	NA	283	204	237	116	19	38	48	67	176
ACBD4_TTACTACAAGCAGGCCACCA	744	417	325	654	189	283	642	324	591	802	502	572	298	496	175	353	105	252	220	212
ACBD5_AAAGGTGAAGTCAAGCATGG	895	439	484	552	664	440	372	375	300	328	271	783	292	607	319	153	194	383	444	632
ACBD5_AGGATGCAACACTTGAGCGA	734	457	312	511	470	679	556	181	281	487	567	579	406	533	283	349	270	208	219	459
ACBD5_CACACCAGGAGACATCTCGA	666	514	601	497	352	436	529	277	221	218	263	590	222	587	176	301	188	358	245	312
ACBD5_GAAGATGGCAGGAATAACAG	332	198	379	160	134	184	46	166	180	171	110	165	196	282	172	402	338	186	303	287
ACBD6_GCAGCGGCACACAACTGGCA	668	251	438	406	201	148	239	409	191	290	410	687	302	546	261	187	349	271	281	346
ACBD6_GCCATCACCGGCGACAGCGG	451	228	218	187	476	278	285	23	11	28	205	402	185	310	117	90	134	74	104	153
ACBD6_GCTTCATCATTCCTGCCCGC	710	339	270	258	286	435	269	686	451	345	354	930	167	448	122	130	265	370	143	458
ACBD6_GGCTTCATCATTCCTGCCCG	212	197	172	91	45	125	224	216	86	78	336	25	66	146	130	115	77	111	87	56
ACBD7_CTGAAAGCAAGACCAGATGA	687	193	406	266	393	427	199	275	463	373	193	284	74	451	377	233	447	365	220	361
ACBD7_GCAAAGCCAAATGGGAAGCA	493	212	484	174	436	181	263	194	314	367	210	315	419	340	310	319	459	214	202	655
ACBD7_GGAGAACTGAAAGAACTCTA	119	9	34	67	50	36	44	240	554	261	61	36	48	49	93	67	40	39	43	42
ACBD7_TATCTTTCTAGGGTTGTCGA	556	408	409	637	243	192	186	553	498	855	621	1160	1214	511	174	208	99	224	217	294
ACCSL_ACCGGGCCACTTCTTCCCGC	586	376	295	307	368	208	551	335	196	439	534	562	517	403	231	99	340	306	131	260
ACCSL_AGACAGAGATGTCAATCCCA	504	520	320	313	300	310	162	158	129	228	112	323	284	415	103	105	79	219	149	372
ACCSL_ATCACACAGAACCATGGCCA	767	480	378	639	370	211	277	151	284	306	364	320	129	547	370	571	222	262	180	321
ACCSL_TAGCTCCCGCCTGTATGCAA	513	209	310	302	254	196	176	182	274	351	281	429	288	309	101	220	251	101	190	188
ACCS_ACTTGGCCACTTCCTCCCGG	609	162	326	265	205	106	122	348	335	431	290	292	277	449	176	97	45	185	214	155
ACCS_GGGCTACAGGACCTACCACA	492	346	190	169	122	128	77	227	280	197	607	614	130	327	87	86	83	86	203	163
ACCS_TAGGTGGTTGTCCTGAATGG	671	569	842	562	271	408	531	520	610	460	511	576	442	578	271	417	181	312	453	329
ACCS_TCAGCGCGACATGCAGAGGG	520	282	259	163	123	67	106	192	209	114	171	258	135	365	85	154	88	614	692	379
ACD_AACGGGCCCGGGTTTCCCGC	221	154	27	40	96	89	62	38	135	110	37	23	NA	224	165	122	40	66	150	87
ACD_ACTACAGGACGCCGAGGCCG	452	256	114	80	146	141	111	360	185	220	117	189	254	354	120	61	43	149	254	174
ACD_AGAAGGAGTTCGGCTTCCGC	403	107	217	70	226	76	150	164	177	303	251	156	35	247	57	82	38	116	74	140
ACD_CAACCAGGCACCCGTAGCCG	498	91	113	236	106	103	139	238	300	292	59	280	340	502	140	68	240	228	117	231
ACE2_GAGGTGGATGGTCTTTAAAG	560	148	232	304	126	113	147	317	101	157	158	115	26	439	152	135	110	114	146	68
ACE2_GATGGCTATGACTACAGCCG	87	87	31	208	30	7	31	35	20	43	101	NA	80	80	20	16	18	249	196	50
ACE2_TACCAAGCAAATGAGCAGGG	305	165	159	104	473	463	284	80	153	150	189	172	123	366	50	42	1518	126	95	253
ACE2_TATGTGCACAAAGGTGACAA	250	132	73	91	148	148	172	125	149	248	26	197	174	200	152	59	74	74	211	177
ACER1_ATATGCTATAGCCACTGCCC	726	143	305	156	396	170	256	160	384	92	116	332	213	556	36	41	25	74	108	215
ACER1_GAGGGCGTAGGCGTTGACCG	433	102	323	127	182	186	130	142	246	452	161	311	117	373	210	192	98	130	166	312
ACER1_GTTGGCATCCACCAAGGCCA	461	269	225	248	395	254	286	238	203	669	35	242	255	372	250	145	110	145	147	197
ACER1_TGGACGAGATCGCCATCCTG	716	309	212	244	272	278	544	329	303	455	218	251	232	537	584	425	205	205	368	320
ACER2_GATCCAGCAGAACAGGGCCA	418	187	120	312	276	196	307	158	144	209	254	93	138	339	186	250	126	86	168	148
ACER2_TATCGCCGAGTTCTACAACA	620	735	758	709	705	479	455	690	469	690	619	658	527	505	194	135	199	486	275	202
ACER2_TATGCAACATGCTTCAACAG	515	177	259	261	210	647	190	205	133	241	169	121	147	380	289	99	169	67	171	93
ACER2_TGCAGTGCAAGGAACTCCCA	343	269	248	88	212	190	230	185	312	261	217	250	147	238	187	52	52	91	59	144
ACER3_AGAGGCTCAAACAGGATCAC	328	221	209	283	128	127	126	264	92	155	109	174	184	264	109	65	65	60	132	88
ACER3_CTCGCACCAGTCCAGCGTGG	768	480	478	436	370	378	223	308	327	308	458	412	450	526	267	211	234	192	248	388
ACER3_GGATGTGAAGATAGGAACCA	646	174	242	178	193	137	251	292	172	267	367	694	219	321	171	211	101	196	179	133
ACER3_TAACCCAGTCCTCTAAGCCA	525	94	122	91	69	155	272	174	103	93	30	88	83	381	31	96	21	110	121	44
ACE_ATGCTGGAGAAGCCGGCCGA	382	190	276	375	110	173	160	274	166	166	232	123	223	355	188	352	455	147	76	130
ACE_GGAGAAGCCAACCGACGGGC	500	263	229	225	161	477	163	220	198	368	429	712	146	354	152	123	192	144	140	132
ACE_GTTGTAGAAGTCCCAGGCCG	312	140	38	128	36	174	117	419	66	60	229	103	13	208	32	62	46	128	117	49
ACE_TGGAGAAGCCGGCCGACGGG	266	199	158	246	236	114	189	93	137	50	69	19	20	295	57	28	526	81	72	121
ACHE_AAAGACGTAGGCGTAGACCC	278	110	119	70	229	156	344	55	23	43	NA	193	122	248	64	84	31	63	75	109
ACHE_GAAGCGGTTCCAGAAGGCGC	446	166	231	192	215	164	180	142	169	77	27	113	80	305	65	73	105	182	102	121
ACHE_GGAAGGCCGAGTTCCACCGC	505	269	216	160	449	576	309	389	494	407	245	224	180	401	123	169	225	142	299	214
ACHE_GGTGTCCATGAACTACCGGG	328	168	156	168	178	214	192	259	387	235	184	156	180	249	56	130	189	184	185	181
ACIN1_AAGGAGAAAGACGATCATCT	505	297	95	297	308	71	130	155	249	433	40	177	31	366	170	68	376	111	150	205
ACIN1_AGGTCTGTGAGCCAAAGGAG	701	304	371	523	273	88	233	179	215	371	378	246	343	519	193	124	133	143	178	131
ACIN1_GACGAGATGATCCATCCTGA	302	98	133	72	102	145	42	57	49	139	51	48	15	169	34	51	40	84	80	55
ACIN1_GAGGAATTAGCACTGGCCAA	511	219	192	278	130	55	131	350	166	358	111	119	233	293	82	99	33	117	156	141
ACKR2_ACTGGAGAAGGCATACAGGA	240	90	128	105	85	72	54	153	178	258	206	19	53	280	36	53	108	30	34	100
ACKR2_GAAGACCCAATGCCAGGCCA	633	550	270	731	212	243	375	403	420	200	264	575	586	579	340	383	391	317	389	299
ACKR2_GCGGAGGAAGAGCTTCCAAA	547	223	284	209	632	348	177	122	111	196	392	434	231	347	251	365	368	143	191	189
ACKR2_TGGGAGGAAGACTTTGCCAA	816	451	399	552	253	311	157	634	358	391	416	681	412	652	275	200	302	359	278	415
ACKR3_GACAAGGAAGACCACCACGT	400	262	228	394	195	69	170	326	241	181	216	371	386	368	146	635	208	202	156	183
ACKR3_GCAGCACAACCAGTGGCCCA	773	603	426	734	358	239	387	483	347	564	391	438	150	602	482	296	228	234	395	249
ACKR3_GGATGGTGAGGACAACCCAC	515	393	238	482	271	239	156	201	299	247	548	387	105	276	150	39	281	109	167	116
ACKR3_TCTTCGACTACTCAGAGCCA	718	534	483	310	178	140	361	229	415	567	267	397	285	465	313	187	48	232	199	204
ACKR4_CAGGGAGTAGATGATGTCTA	457	254	144	162	193	69	169	109	127	429	28	298	26	418	145	124	232	94	109	228
ACKR4_CTATTGTGAGGAATACAGGG	560	214	238	285	139	66	183	283	109	196	81	307	103	321	67	441	248	202	247	102
ACKR4_GGCATAAATTGCCACTACCA	523	371	189	188	176	216	184	256	242	182	68	301	283	367	57	489	132	69	136	254
ACKR4_TTGATGTTCCTAGGTAGCGG	316	153	145	163	83	271	29	218	41	124	362	262	156	265	236	39	62	22	77	92
ACLY_CAAGCACACCCAGTTACCAA	1044	55	62	43	12	4	14	3	NA	6	62	55	20	564	37	46	58	43	46	48
ACLY_GAATCGGTTCAAGTATGCTC	424	25	26	31	117	321	38	34	13	8	66	33	30	304	2	16	9	14	52	5
ACLY_GACCAGCTGATCAAACGTCG	443	86	51	27	14	5	20	21	10	70	73	21	87	393	41	11	70	29	19	39
ACLY_GGATGAGAAACTGAATCCTG	57	27	43	23	NA	11	12	94	24	30	NA	1	133	56	2	NA	NA	3	30	3
ACMSD_ACATGACAGGAACTGTGGAA	324	48	49	121	43	52	114	23	34	43	115	172	29	291	27	99	43	47	56	28
ACMSD_AGATGGGAAAGTCTTCAGAG	577	246	459	319	246	330	151	313	239	175	194	263	231	491	182	109	129	174	71	140
ACMSD_GAAAGAGCTGGGCTTTCCCG	222	10	109	83	49	57	12	81	14	45	171	18	32	152	52	27	113	76	33	16
ACMSD_GCAGCTCCAACACCACAGCA	901	721	523	485	267	249	316	499	574	605	271	238	365	746	457	226	471	464	401	319
ACN9_ACTCGAGAAACGTGCCGCCC	467	258	163	228	213	278	265	134	230	289	300	324	331	337	170	494	134	221	115	120
ACN9_TAAGACCGTTGGTTCTGACG	118	7	1	19	28	9	56	13	NA	20	NA	6	NA	68	7	10	29	24	43	21
ACN9_TTTAGGAGACATAAGACCGT	720	209	296	218	225	97	185	463	350	568	164	479	112	430	95	63	35	140	199	212
ACN9_TTTCACGTACTGGTCGCCCA	510	311	135	281	223	103	203	127	191	255	273	313	282	313	67	33	103	109	158	194
ACO1_AGAGTGGTATTTGATCAGGA	555	626	431	336	294	336	444	79	158	165	126	345	330	453	273	252	234	133	329	413
ACO1_ATGTCAGTGGATGTTACCAG	1049	639	450	463	775	890	1079	557	690	676	514	819	738	715	212	386	504	374	382	531
ACO1_GACACAGCAACTTTGTCCTG	331	63	113	119	183	64	208	89	97	143	111	187	38	182	156	120	125	47	59	65
ACO1_TGCAGCAAAGTCAACCACAG	630	623	500	554	502	461	379	508	439	644	348	711	598	611	188	410	153	306	438	381
ACO2_AAAGTGGCTCATCGCCACCT	74	55	30	45	39	54	7	74	120	56	13	70	87	75	39	13	49	75	58	32
ACO2_AGCGAGGCAAGTCGTACCTG	537	147	44	48	94	16	24	95	36	21	107	174	42	478	35	69	45	68	50	62
ACO2_GGTGCAATCGTGGAATACCA	359	29	63	37	NA	NA	21	44	82	28	50	NA	47	259	6	25	4	21	9	4
ACO2_TGCCAATCAGAAGAACACCA	548	22	42	39	2	51	23	106	161	75	114	22	48	468	142	82	57	35	48	70
ACOT11_AGTGCCATGGCAGACGGCGA	460	155	173	252	72	158	218	145	150	101	138	86	228	313	74	72	82	90	129	129
ACOT11_AGTGGTGAATATCAAGGCCA	300	81	164	123	35	112	123	354	169	231	15	152	151	214	203	80	147	262	214	132
ACOT11_CAGCCAGCGTGCCTCTCCGC	1036	306	389	525	988	1545	1572	723	537	638	515	694	343	789	351	907	663	311	336	447
ACOT11_GCGGGCCACGAAGGTGGCCA	64	56	33	39	21	29	26	43	13	13	77	176	22	24	80	12	12	19	30	15
ACOT12_AAACTGTATGTCATCCACTG	737	522	365	673	282	215	313	586	213	446	376	908	399	469	159	39	199	132	214	281
ACOT12_GAAAGGGATGAGCCCAACAC	437	196	228	93	174	168	132	155	172	277	24	80	25	314	97	171	256	98	124	199
ACOT12_GGAAGGAGCGGTTTCCACAA	NA	NA	NA	NA	NA	NA	NA	NA	NA	NA	NA	NA	NA	7	NA	NA	2	NA	NA	NA
ACOT12_TTGGCTCATGACCACCTCGC	874	413	626	217	666	539	251	636	228	555	778	408	351	627	211	118	1559	119	266	236
ACOT13_AATGCAATAGGCACTCTCCA	827	537	492	593	459	519	541	541	224	292	541	247	394	527	480	282	214	292	378	621
ACOT13_GATCTGACCAACAAGGCCAC	393	76	148	234	106	70	50	371	267	293	283	64	33	305	151	449	130	202	184	221
ACOT13_GCAATAGGCACTCTCCACGG	866	345	288	234	316	260	455	156	185	361	394	502	210	498	701	363	168	499	256	440
ACOT13_GGTGATAAAGGCCATGACCA	476	203	290	133	306	314	158	219	285	342	162	495	99	340	305	84	154	136	217	187
ACOT2_ACCTGAGAACAACTGAATGG	744	178	127	297	181	266	217	568	274	472	162	370	240	539	321	111	168	158	290	310
ACOT2_AGAGTTCGGCGCAGTTCCTG	707	296	247	242	296	308	181	463	375	559	170	255	40	576	165	171	288	264	134	261
ACOT2_GAGCGTCCCGGCTGTACCAA	685	511	467	427	277	387	226	371	196	312	458	419	279	594	333	245	330	220	322	339
ACOT2_GGTACAGCCGGGACGCTCGA	327	361	134	179	174	84	32	135	100	112	262	631	182	206	68	128	50	80	78	237
ACOT4_ACAGCAGCCGTCCAGGCTCG	440	146	148	162	194	130	110	71	118	98	125	175	161	250	95	44	238	93	140	144
ACOT4_TAACATGGACAACATATCCC	604	361	353	268	231	283	283	472	238	340	171	255	334	405	190	119	470	265	161	301
ACOT4_TAGGACCTGGACCCTTCCCA	672	122	52	165	98	173	177	182	65	133	242	252	23	448	48	100	33	124	89	92
ACOT4_TCTGAACGGTTACAGGCCCA	686	281	463	350	337	403	209	416	573	737	123	342	361	489	233	126	339	179	231	245
ACOT6_AAAGGCTCACTCAAAGGCAC	482	318	308	288	294	212	102	137	240	259	245	269	114	353	117	95	158	272	143	218
ACOT6_ACAGGCATTGATAAGTACAG	607	437	441	250	224	324	299	415	218	340	484	688	325	516	132	105	289	141	206	244
ACOT6_TGAGCCAAAGGCTCACTCAA	40	58	79	59	38	44	50	7	18	36	5	154	28	22	4	12	3	36	31	3
ACOT6_TGCACAGAAGCTCTAGAAGG	612	189	205	259	266	252	199	78	166	79	43	147	169	459	104	512	242	158	164	177
ACOT7_GGTGCGCTCGACACGAGCCA	462	383	259	442	231	80	86	94	170	344	302	181	167	381	309	139	151	154	154	474
ACOT7_GTAATGCAGGCTCCACAGGG	689	204	147	168	186	113	332	159	225	210	300	240	84	321	113	181	100	71	134	86
ACOT7_GTGGCCGGCAATGTCCACGG	249	270	189	235	86	40	162	100	74	98	147	310	136	166	45	107	142	106	222	104
ACOT7_TGACCAATAAGGCCACCCTG	719	171	206	482	281	221	246	371	174	128	348	133	474	571	191	141	320	232	318	211
ACOT8_CATGAAGATGCACTGCTGCG	234	98	87	54	86	295	117	46	204	120	51	5	NA	206	234	150	240	119	98	253
ACOT8_GATGTTCTGGGTGCGAGCCC	453	248	302	341	195	309	249	263	184	131	409	455	336	402	190	304	107	190	183	192
ACOT8_GCTGCCAGTACTGTACCAAG	572	446	441	621	170	409	252	198	301	345	353	580	417	373	138	171	305	216	173	179
ACOT8_TCGTGACCAAGACGCTACGG	444	86	76	134	235	95	116	91	97	110	31	23	125	338	105	173	211	127	121	201
ACOT9_AATTCAGGCTCACTGCCCAA	445	370	329	456	139	145	190	565	576	392	121	360	197	391	72	121	120	106	107	149
ACOT9_AGTAAGCTGCCCTTTGCCCA	1114	547	717	682	635	640	431	1244	1125	904	382	1282	484	892	575	592	244	655	529	466
ACOT9_GGCAGCCTAGCGCAATGAGG	332	156	75	225	191	245	77	181	328	383	633	144	203	251	115	135	128	84	199	173
ACOT9_TAGGAGCATCCACAAACTGG	570	340	295	464	232	146	139	192	121	153	235	728	357	372	199	109	99	240	368	274
ACOX1_AATGATCTCCAAGTTCCAGG	515	263	380	319	177	288	300	273	844	427	235	268	201	322	75	112	124	197	287	243
ACOX1_ACCAGGCCACCATTTAATGG	462	327	221	465	403	458	417	294	299	409	503	281	135	362	231	363	394	371	323	321
ACOX1_TCTTGCCCAGCTCATCACTA	1296	902	920	713	778	627	799	596	856	947	512	757	438	867	553	666	659	488	552	418
ACOX1_TGACAGCCACCTCATAACGC	848	674	494	219	438	609	623	212	409	445	281	278	374	612	205	133	320	293	526	423
ACOX2_GATCAGCTGGGCCTGGACCA	437	182	232	244	124	139	212	116	138	135	189	165	117	293	102	51	38	40	133	69
ACOX2_GTATATGCAGTCCTTTGACG	465	96	269	136	356	287	206	155	59	65	27	100	175	320	204	53	111	114	103	222
ACOX2_GTGTATCACAAACTCCTGGG	553	373	216	321	256	180	111	110	214	319	300	375	238	393	226	511	84	150	177	217
ACOX2_GTTATAAGGCTGCCATGCGG	503	137	226	229	66	86	146	109	62	97	313	436	333	354	183	350	81	63	89	654
ACOX3_CAAGACAGCCACTCACGCGG	463	312	232	291	211	458	364	361	351	464	131	356	147	398	163	540	177	482	154	136
ACOX3_CAGCTCGCGATACTTCTCCA	718	235	487	490	397	212	191	743	422	656	436	251	374	705	354	425	331	137	341	315
ACOX3_GCTCTGACCGAATTAAGCCA	553	376	225	221	86	100	272	120	135	281	346	130	385	382	124	106	308	153	127	124
ACOX3_TCACGCGATGGCATCCACTG	912	715	774	743	1180	294	275	487	529	642	1139	2164	761	703	801	220	460	367	403	321
ACOXL_CATAGGAGAAGTCCTCTCCA	246	341	140	309	118	163	54	123	133	263	223	262	34	189	74	49	76	62	36	178
ACOXL_GATGTTTGCAATGACCGAGA	460	120	128	183	192	111	217	505	66	476	271	466	166	345	700	204	117	63	128	356
ACOXL_GGACAGGAACGATGAAACAG	594	234	315	264	178	202	173	246	81	157	184	103	245	333	255	82	106	174	283	103
ACOXL_TCAGAGAGTGAAGTTTGCCA	1007	543	674	869	396	694	326	544	539	465	148	651	322	574	431	296	202	239	336	387
ACP1_CTGCAGAGCGTTCTTGGAGA	748	369	650	293	420	454	585	349	422	418	287	894	236	598	468	1091	315	499	394	256
ACP1_GCTGTTTCTGACTGGAACGT	402	90	315	158	183	77	103	282	138	314	286	212	271	278	222	181	386	132	162	139
ACP1_TTAGGCAGCTCACAGCTCTT	578	405	446	455	433	197	261	369	437	477	406	774	540	584	261	281	372	167	268	328
ACP1_TTCTTGGAGAAGGCCCACTG	800	387	352	470	508	292	217	341	252	189	506	627	724	530	163	130	110	143	223	236
ACP2_ACAGCTGCTGAAGTTCCCGT	587	169	126	168	399	243	218	153	157	281	3	190	41	540	234	75	82	308	175	245
ACP2_ACCAGTGAAGACATATCCCA	700	250	340	309	448	388	538	515	348	320	277	372	294	480	186	78	145	140	134	190
ACP2_GCCGTGATAGCGCTGCCGCA	237	272	163	244	55	87	79	15	75	176	92	511	104	191	76	58	53	63	44	73
ACP2_GTTGAAGCGCTGCATCCCGT	404	149	196	274	107	330	103	279	59	125	132	216	136	277	121	126	140	154	73	174
ACP5_ACAGGATGAAGTCTGCACCC	491	222	413	450	200	298	241	430	238	220	296	205	359	370	114	215	192	550	691	575
ACP5_ACTCTAAGATCTCCAAGCGC	634	232	223	284	471	184	203	248	179	149	154	126	148	387	102	75	176	93	189	244
ACP5_CTTAAAGAGGGACTTGCCCG	771	415	333	426	213	213	317	317	337	299	273	420	236	558	380	142	237	263	325	200
ACP5_GCTCAAGAAACAGCTGGCGG	470	374	362	166	637	461	158	386	186	370	152	285	723	416	169	89	80	211	223	214
ACP6_ACAGTCACCAATCTAGCTGG	483	151	117	293	182	194	235	111	150	411	181	114	159	271	111	80	475	59	129	184
ACP6_ACCAACCTTCAACCCACAGG	470	264	359	157	35	92	84	115	118	122	197	68	112	286	73	67	258	124	136	138
ACP6_GATGATCGAACAGAGAGCTG	222	130	96	345	29	45	128	68	68	13	86	57	9	140	30	162	282	61	73	54
ACP6_GTGCAGGCAGTACGCCAGCG	452	460	253	383	436	185	250	239	232	181	924	391	535	333	204	220	77	144	174	220
ACPL2_AAAGGCCAGCAGCGCAGCCA	648	230	336	368	313	240	402	269	243	429	159	299	566	429	97	300	316	276	254	322
ACPL2_GTGCATGTGTTCATTCGCCA	349	322	410	658	270	77	299	279	268	127	290	636	59	344	140	54	122	185	163	185
ACPL2_TAAAGAGGCAAGGAGTTCAA	531	349	141	234	420	223	177	424	202	406	247	325	229	382	182	135	165	407	174	214
ACPL2_TATGATGCATGTCACAGGGA	456	221	326	234	264	126	44	245	82	323	268	181	388	334	134	110	53	76	100	66
ACPP_AGGGCAGCAAGCCTTAGCCT	573	634	704	443	281	367	301	508	358	499	244	218	328	476	281	277	197	262	239	315
ACPP_ATGGCGCTAGATGTTTACAA	702	357	619	701	263	294	443	374	317	374	146	328	240	456	332	175	159	169	196	295
ACPP_GAAAGAGGAACTGTGTGCAC	388	298	246	208	142	203	155	136	317	284	104	293	132	285	177	141	141	135	351	182
ACPP_GAGAAATCTAGGCTCCAAGG	562	189	213	199	460	355	272	247	263	307	23	209	40	296	151	147	48	61	57	128
ACPT_AGGAGGTGGCCTCCACCCTG	377	81	149	233	83	97	42	141	179	61	56	765	74	319	75	107	105	69	167	116
ACPT_ATGGCCCTACCTCCTCCCGC	1184	402	331	475	428	321	295	276	740	534	311	423	380	838	389	182	249	347	349	224
ACPT_CCTGACCTTATCCTCAGCCA	888	551	717	503	1986	710	1659	210	284	429	569	130	323	703	261	596	366	363	808	674
ACPT_GCAGCAGGAGAGGTCCAGCA	9	NA	NA	NA	NA	NA	NA	NA	NA	3	NA	NA	NA	23	16	1	5	3	3	5
ACRBP_AGAGGGTCTCACCTGTGAAG	447	66	211	169	74	92	76	380	118	174	380	76	88	278	115	89	106	79	141	80
ACRBP_CAACCACGTCTACTATGCCA	1232	352	674	824	591	224	653	381	363	416	943	893	469	901	557	258	1017	351	300	549
ACRBP_CACCATCGGGCACTAAGCCG	587	432	315	403	202	241	223	385	367	607	420	320	279	513	170	326	208	190	103	227
ACRBP_GCCATGAGGAAGCCAGCCGC	388	199	85	176	90	119	110	93	110	174	46	176	186	339	43	147	434	84	150	169
ACRC_ATCAGAGTCAATCACTACCA	674	561	360	424	311	180	132	1091	1254	1011	324	737	542	510	218	278	236	194	273	374
ACRC_TAGTGGAGCCACCAAGGAAA	734	960	673	883	606	339	705	838	597	1411	689	659	403	600	379	251	517	386	387	446
ACRC_TCAAGCAGTGATGACACCAG	37	26	9	16	8	7	12	20	55	30	18	14	13	20	12	31	12	7	33	28
ACRC_TCAAGGAGTGGTGACACCAG	20	16	51	43	11	20	2	20	2	24	244	4	21	16	12	11	26	10	5	15
ACRV1_CTAGATCAAACACTCACCTC	801	351	466	648	801	658	336	806	403	704	213	863	339	605	223	177	264	276	279	367
ACRV1_GCTGCGACTGAACATGCTGA	603	126	208	100	126	216	222	361	374	442	158	127	8	438	434	274	425	359	243	276
ACRV1_TATCTGCTTGGATCTGCCAG	814	416	447	554	197	143	249	1904	1316	608	228	791	360	510	296	207	521	551	637	786
ACRV1_TCTATGAACCTCTTCTCCCA	861	704	872	482	460	306	513	605	318	623	906	1204	1185	687	146	143	148	288	180	209
ACR_AAGCGCCCACACGAAATGGG	545	109	296	221	150	122	145	114	172	359	120	80	51	407	228	195	91	147	244	318
ACR_ACGATGCGGACACCACCCTG	894	473	268	473	328	239	271	664	327	343	274	334	251	653	268	250	653	288	217	427
ACR_ACTTGTGTAACTCGACCCAG	411	100	74	89	44	37	30	118	175	219	39	155	37	323	105	29	92	25	46	195
ACR_GTCGTGGGAATCACAAGCTG	425	100	74	56	97	44	49	103	19	14	14	82	27	228	15	21	8	14	88	4
ACSBG1_AGAAGGTGAATAATGCCCAG	541	240	469	448	293	226	240	299	199	111	235	208	244	349	207	211	80	245	298	168
ACSBG1_AGCCGCCAAGGGCTTCCTGA	658	560	290	183	146	288	151	444	510	407	265	402	138	499	93	116	240	99	134	170
ACSBG1_GATGGAGGAATTCATGGAGC	490	400	213	145	101	360	358	151	331	174	348	572	116	381	92	86	80	194	385	159
ACSBG1_TGCCGAGAAGAACCACTCCG	462	228	329	384	469	898	230	244	293	452	676	455	322	454	226	277	107	247	351	186
ACSBG2_ACTGACAGACAAGCATGAGA	405	117	234	116	229	125	430	306	95	212	231	524	327	372	272	91	70	317	220	156
ACSBG2_AGGGACCACAGGCATACCCA	588	321	297	262	69	289	119	247	176	247	382	264	493	376	160	91	75	275	166	101
ACSBG2_TTGGGAGAAGATACATGAGA	647	405	199	140	300	145	239	365	270	155	369	220	340	433	190	73	124	163	233	287
ACSBG2_TTTGCCATTCTTGGATGCGA	520	320	204	231	127	200	126	128	211	218	134	635	337	428	180	343	126	193	315	234
ACSF2_AATGATGCCCGCCTGGGCGG	248	186	128	144	73	45	60	55	89	234	324	87	239	245	51	57	50	79	77	160
ACSF2_GAAGCGGACACCCTGCAACC	432	100	302	268	163	124	70	209	257	239	436	185	275	405	72	141	131	185	164	222
ACSF2_GCCTGGAGACCACAGCACAG	454	335	233	113	107	99	91	213	198	253	359	155	307	378	75	172	170	197	151	94
ACSF2_TCTGACCACAGTCATCTCGG	299	135	138	148	200	91	146	291	59	132	165	180	140	314	168	43	129	87	68	79
ACSF3_AGGCTACAAGGTCAGCGCCC	515	176	126	110	279	239	124	188	33	188	80	243	132	479	251	95	153	257	172	149
ACSF3_CAGGGCACGGGTGAACACCG	563	124	129	109	64	30	117	8	53	29	151	82	NA	408	73	143	46	122	158	123
ACSF3_GCAGCGCGTTGACCACACCA	802	473	285	349	216	267	326	241	278	251	185	228	247	642	183	325	151	290	303	269
ACSF3_TCTTAAGTTCTGAAACGCCG	551	465	290	438	327	206	228	283	324	293	412	355	424	389	678	128	171	263	182	295
ACSL1_AGTCACCAGCATGAAGGCGA	479	422	396	293	408	392	405	235	264	112	368	200	226	450	259	237	211	265	182	243
ACSL1_CATTATACGAAGGTTTCCAG	691	443	469	303	409	122	156	303	635	694	673	151	244	420	175	66	146	109	339	228
ACSL1_GATGCCAATGAACTGATCTG	633	358	365	341	652	426	2448	331	416	472	403	407	233	528	253	215	340	334	299	335
ACSL1_GTTTCCGAGAGCCTAAACAA	474	357	673	551	1696	1736	697	501	654	659	283	206	237	428	185	133	326	200	211	483
ACSL3_AAAGTTCGAAGCTTGCTAGG	699	343	252	296	484	234	320	757	265	410	213	252	138	547	239	270	138	206	257	545
ACSL3_AGAGAGGAAGATGTCTACAT	625	391	219	312	312	232	200	246	228	345	240	413	483	446	221	511	117	150	247	204
ACSL3_GGATCCACAGGACTTCCAAA	428	200	330	254	369	187	401	128	83	397	202	157	238	371	213	154	136	341	201	140
ACSL3_GGTATGCACAATGATGCCCT	365	301	205	253	1814	980	1653	490	142	62	282	79	134	294	196	101	138	217	115	134
ACSL4_AAGGTCAAGGCCCTGCTGGG	357	95	301	126	201	226	100	622	386	575	138	169	101	364	210	118	62	171	364	161
ACSL4_AATAAAGCAGAGTACCCTGA	455	347	308	252	314	104	197	291	436	503	397	906	576	346	152	277	91	176	141	88
ACSL4_ATTGGAGAATTCCATCCCGA	587	543	468	397	247	120	286	314	383	812	674	751	721	449	116	90	109	152	126	229
ACSL4_GAAGGCGTTGGTCTACTTGG	709	354	358	328	430	278	237	157	270	250	324	179	303	539	214	148	158	106	187	166
ACSL5_AGCGTCATCTGCTTCACCAG	1112	396	464	406	389	568	647	465	324	510	341	160	59	787	135	158	282	410	438	628
ACSL5_GCTTCAGGTCATCATCAAAG	529	635	569	595	417	395	255	374	436	560	562	507	484	468	221	144	289	313	374	275
ACSL5_TATGCAAGAGACAGGAACCC	871	484	853	500	312	150	194	649	402	451	425	315	502	419	873	409	447	314	865	330
ACSL5_TTAGGGAGGAGCACGGAAGG	256	7	74	7	27	117	8	5	36	30	65	10	NA	209	31	15	1	40	17	19
ACSL6_AGCCTAAGCAGCCTTACCAG	719	478	344	322	473	691	683	429	187	524	388	541	585	546	229	722	242	240	611	196
ACSL6_ATGTACCAGGTGTTCCGCCG	645	481	674	657	660	179	274	349	376	237	735	758	401	557	187	154	153	147	154	290
ACSL6_CAGGGCACCCATACTCACGA	890	605	492	664	141	434	319	672	303	435	631	641	401	687	237	253	204	271	321	221
ACSL6_TCAAGGTAGATGCTCACCTC	265	22	66	167	88	88	150	308	251	303	45	NA	14	242	50	224	60	121	116	174
ACSM1_ACTACAGTTGTCTAAAGCCA	520	230	202	388	268	300	190	191	367	525	453	657	402	308	381	73	183	181	161	263
ACSM1_AGGGTTGTAAGGCCAACCCA	73	3	11	30	324	59	217	172	13	149	11	34	9	85	7	1	2	16	44	20
ACSM1_GAATGACTATGAAGTACCGG	351	208	388	93	113	125	149	207	175	232	96	252	284	259	69	255	191	97	162	166
ACSM1_TGAAGACGTTGGCTACACGG	308	237	304	261	87	127	106	189	160	160	162	118	286	233	66	39	28	133	81	108
ACSM2A_ACAGAACTGCGTCACTGTAG	209	347	166	132	97	93	167	349	375	359	114	515	28	197	255	252	304	89	73	115
ACSM2A_TTAGATGTCTCACTGCGCAC	432	264	145	255	152	226	317	244	149	248	201	144	132	349	102	100	182	85	97	182
ACSM2B_ACAGAACTGCCTCGCTGGAG	365	88	148	173	353	165	130	236	194	110	51	170	284	301	70	209	823	374	157	224
ACSM2B_CATCTACAGAACTGCCTCGC	985	287	472	313	321	318	289	480	315	398	542	474	235	555	259	830	483	373	406	335
ACSM2B_CTACAGAACTGCCTCGCTGG	1111	560	815	669	660	686	919	976	580	982	466	638	725	791	479	883	344	427	489	620
ACSM2B_CTAGACGCCTCACTGCGCAC	796	357	316	419	253	241	204	806	412	471	206	680	376	627	387	297	190	290	180	259
ACSM3_GAAGCCTGTTCCCTACAAAG	526	122	192	199	236	209	146	428	226	152	173	424	26	323	140	121	65	74	197	49
ACSM3_GATGTGGAATACCTCAGATA	183	65	72	36	103	20	61	73	94	74	11	63	37	130	37	21	58	34	23	16
ACSM3_TATCAGAGAACTCCAGAGAG	437	174	383	231	285	91	186	178	155	359	264	446	237	320	135	136	143	111	164	126
ACSM3_TGAAACAGGACTTCAAACTG	618	343	552	317	215	184	276	518	242	647	503	354	313	464	142	346	185	110	248	280
ACSM4_AGAGGGTGAACCCAATGCCG	495	197	280	292	203	116	309	166	334	326	92	330	60	396	168	98	63	107	185	78
ACSM4_GACCAGCTAACCCAGCCCTG	580	89	180	240	328	456	230	330	157	118	18	347	70	472	162	137	152	161	155	166
ACSM4_GGTGATCTTTGTGTAAGCGC	426	140	165	202	195	86	115	208	186	192	267	260	100	374	75	146	155	249	181	173
ACSM4_GTCAGGACACTCCAATACAA	759	689	637	429	595	322	312	692	600	714	793	427	456	560	257	156	265	374	317	418
ACSM5_AAGGCAGCCAATGTGCTGGG	567	304	186	168	236	209	147	296	197	279	188	141	85	389	133	103	224	248	232	195
ACSM5_AGGACTAGGTGTCTCAGCCA	637	206	213	193	165	141	131	341	107	364	114	274	285	459	171	287	178	272	182	215
ACSM5_GGAGTGCTCGACCATCTTGG	807	375	356	620	376	753	371	332	372	793	454	221	622	612	510	420	754	217	190	560
ACSM5_GGTGATAATGGACTTGGCCC	498	242	461	207	289	474	654	458	151	221	412	195	162	394	444	72	637	149	205	369
ACSS1_AAGAGGCATGGAGTCCACCG	626	274	231	317	216	224	273	324	205	410	78	318	214	377	92	47	91	130	119	147
ACSS1_ACTGCGGGAGCGCTGCCCGA	503	279	149	292	125	130	150	529	176	147	484	639	144	403	242	166	251	126	156	229
ACSS1_CACCAGGACATGCTGCACGG	1172	550	408	460	324	308	461	462	438	568	395	404	277	735	472	185	248	484	316	500
ACSS1_GATCAAAGCAACGCTCTCGG	462	274	146	296	148	165	208	196	295	325	258	359	368	379	66	258	66	231	156	113
ACSS2_AATGCGGGCACATGCCAGCA	268	200	121	214	182	229	190	202	112	142	342	63	328	165	41	31	166	163	155	107
ACSS2_GAGTTGGTCTCCGCCGCCCG	337	218	253	256	194	81	128	239	58	188	217	203	326	253	152	57	56	98	96	132
ACSS2_TCACATCAAAGTTGTACCGA	467	274	311	180	109	466	144	220	295	132	398	292	409	293	99	157	222	91	139	160
ACSS2_TTTCTGGTATGTCTCAGGGA	400	110	158	104	54	548	95	22	46	18	66	76	154	197	40	20	8	28	62	10
ACSS3_AACATGGTATACATCGCCTG	269	115	67	107	115	163	132	93	148	271	51	172	49	245	104	126	162	192	121	135
ACSS3_GATGCTGTAACAACCACCTT	11	15	14	7	NA	NA	1	5	NA	NA	NA	NA	NA	NA	NA	NA	NA	NA	NA	NA
ACSS3_GGTGTGATTAGGCCCACTGG	525	166	169	135	146	73	55	68	27	68	33	47	41	273	76	70	136	126	86	143
ACSS3_TCGTAAAGTCACCAGCGCCG	477	339	254	450	261	474	212	416	234	330	319	401	371	406	169	85	111	180	114	274
ACTA1_CTTCGAGAACGAGATGGCGA	639	453	601	550	157	190	231	165	113	291	309	372	685	387	330	145	115	283	206	201
ACTA1_GGTGAAAGCCGGCTTCGCCG	23	12	2	51	20	2	24	36	2	20	NA	NA	30	8	11	2	3	3	7	5
ACTA1_GTGTCTAGAAGCATTTGCGG	699	394	611	381	504	449	281	386	277	178	316	519	98	453	172	184	781	133	129	208
ACTA1_TGCCAACAACGTCATGTCGG	893	353	275	438	323	309	271	276	168	365	329	525	340	593	334	221	638	273	241	308
ACTA2_AGAAGAGGACAGCACTGCCT	609	552	817	443	271	233	231	238	137	139	532	784	793	362	258	301	152	546	195	177
ACTA2_CATGTATGTGGCTATCCAGG	458	418	578	366	488	529	219	184	185	312	221	133	175	375	164	168	194	203	193	130
ACTA2_GCGGAAACGTTCATTTCCGA	161	156	83	151	74	105	43	241	63	147	14	225	43	112	198	228	121	109	69	226
ACTA2_GCTAACAATGTCCTATCAGG	382	180	430	253	193	160	105	98	82	117	111	208	256	247	22	141	75	31	221	97
ACTBL2_ATAGGGCGTCCTCGACACCA	877	536	423	426	285	302	111	772	433	910	381	856	701	699	250	407	535	304	292	631
ACTBL2_GCAGAAAGAAATCATAACCC	481	369	498	329	179	213	199	257	229	269	401	700	820	307	71	76	123	137	247	171
ACTBL2_GGAGGGAGCACCATGTACCC	397	248	167	287	187	102	156	147	183	463	158	490	145	377	78	78	308	210	79	206
ACTBL2_TGACCCATTATCCACTACCA	945	460	437	517	498	471	330	273	368	558	350	464	452	740	733	255	126	400	340	493
ACTB_CAGTCTCCACTCACCCAGGA	626	115	71	108	94	274	18	38	41	13	7	66	126	524	182	86	20	13	31	23
ACTB_GCCGCGCTCGTCGTCGACAA	522	5	60	37	61	19	18	59	14	10	353	74	45	367	9	44	56	5	11	34
ACTB_GCCGTTGTCGACGACGAGCG	312	64	19	35	22	19	15	40	44	56	40	155	48	279	31	92	20	10	4	15
ACTC1_CATCTTAGAAGCATTTGCGG	433	92	156	130	81	50	101	10	7	97	45	44	82	250	26	12	32	53	78	85
ACTC1_CGACGAGGAGACCACCGCCC	855	209	230	257	124	323	109	727	290	207	205	183	173	685	180	170	82	192	183	266
ACTC1_GAGACACACACACTCACCAG	753	329	456	341	385	470	253	602	356	496	241	262	239	560	180	125	178	241	252	241
ACTC1_GGGAAGTTTACCTGGTGCCG	221	88	95	181	420	151	93	45	23	6	209	193	31	155	53	21	44	39	42	24
ACTG1_ATGGAAGGAAACACGGCTCG	327	206	78	51	40	17	25	238	57	226	12	215	11	251	46	110	82	65	100	91
ACTG1_CAACACCTACCCAGGAAGGA	615	60	98	77	17	3	9	55	49	59	13	33	25	444	66	53	43	36	96	63
ACTG1_GATGGAAGGAAACACGGCTC	257	74	43	61	94	67	69	265	52	118	145	34	51	172	13	39	59	40	64	87
ACTG1_GGAAGAAGAGATCGCCGCGC	571	184	99	152	60	62	86	120	112	68	170	73	47	422	98	46	169	189	95	87
ACTG2_GAAGCACTTCCTGTGGACAA	629	292	312	365	191	110	173	404	221	279	334	447	554	455	119	129	62	165	214	204
ACTG2_GAAGTACTCAGTCTGGATCG	459	180	168	245	90	148	151	118	219	194	346	166	180	330	68	121	103	130	127	332
ACTG2_GAGGGCGGCCCACAATGGAG	364	98	27	109	55	118	69	43	13	114	108	86	12	290	10	71	5	60	103	89
ACTG2_GCGAGGGCGGCCCACAATGG	433	405	217	353	453	177	337	49	88	139	437	126	314	416	143	106	194	244	242	241
ACTL10_ACATGGCCCGAGTTATCCAG	459	227	226	194	206	167	208	88	69	205	402	320	146	310	159	53	77	61	138	109
ACTL10_GACACCGTGGTGCTAGCCGG	294	96	53	165	113	204	99	148	53	80	78	316	180	169	37	98	43	32	41	51
ACTL10_GACACGCCTGGCAGACACCG	481	165	252	251	144	103	392	112	63	130	140	409	401	389	115	114	81	233	189	190
ACTL10_GGAGCCGCCGGCTAGCACCA	413	457	273	254	209	203	255	255	156	197	439	299	136	365	184	183	369	151	126	230
ACTL6A_ACTGCAATTCCAGTCCACGA	847	3	NA	NA	2	NA	NA	NA	73	69	NA	NA	NA	410	NA	4	NA	2	14	1
ACTL6A_CCGGCAGCAGCCATGAGCGG	283	14	5	31	9	NA	NA	32	11	NA	12	4	13	158	1	NA	3	1	5	1
ACTL6A_GGCGATAAAGGCAAACAAGG	457	146	124	144	64	74	123	117	58	27	32	52	84	290	39	64	114	20	49	94
ACTL6A_TCTCAGGAAGCTGTTCGTGA	2	2	NA	NA	NA	NA	NA	NA	NA	NA	NA	NA	NA	14	NA	NA	NA	NA	NA	NA
ACTL6B_ATGACCTCCGCTCCATCCCG	934	787	405	556	586	667	566	1704	617	1226	472	656	437	739	577	427	192	264	437	381
ACTL6B_GAGACTGGAAGGCTCACCTT	265	62	103	128	120	48	57	69	51	69	181	187	5	168	28	21	7	120	51	67
ACTL6B_GCACCCAGTGCTCATGTCCG	612	160	319	322	224	221	137	102	81	262	300	156	174	378	285	568	343	276	331	229
ACTL6B_GCAGCGGGCACTATGAGCGG	569	333	176	396	228	134	249	283	454	251	992	805	246	419	122	68	393	139	234	202
ACTL7A_GGGAACATCCTGCTCTGCGG	521	200	104	120	374	336	434	217	88	117	137	242	27	337	84	75	80	159	78	212
ACTL7A_GTAGGCGATGTGCATTGCAG	455	217	229	233	144	168	103	151	202	468	106	304	152	355	157	196	83	181	98	162
ACTL7A_GTTCCTCGTACTCAAAGCGG	507	450	405	671	276	192	165	284	349	297	507	315	428	336	312	95	124	146	368	151
ACTL7A_TGAAGAACATCTCCGAGCAG	557	560	394	316	198	114	148	426	142	407	417	185	152	395	75	171	202	280	213	203
ACTL7B_CCATGAGCTGCTCAACACGG	801	309	424	220	867	433	497	194	176	296	66	317	228	698	363	168	112	141	599	584
ACTL7B_GATGCAGCTGCTCAATGAGG	533	204	234	190	240	355	185	879	50	323	157	197	236	424	202	97	97	167	135	143
ACTL7B_GCTGAAGCACGGCATCGTGG	608	307	218	282	223	179	542	122	78	92	316	162	131	371	74	338	125	135	143	138
ACTL7B_GGAACCGCCGGTCCACACGG	645	454	465	491	541	412	340	293	358	297	480	215	515	434	560	246	323	128	240	304
ACTL8_CTGGTGGAAAGGCTGCACGC	692	407	402	673	292	280	316	202	288	674	235	445	314	600	1036	573	539	561	324	359
ACTL8_GAACTCCAGCGTCTTGCCGC	934	666	663	564	233	268	259	338	618	857	980	394	430	732	539	213	412	441	304	599
ACTL8_GGACCGAAAGAAGATGCTGG	537	301	374	242	196	209	111	414	253	281	195	262	111	417	172	138	586	336	255	294
ACTL8_TCTCCAACACAAATGACCAG	24	12	36	16	NA	8	2	11	15	5	135	36	44	3	NA	NA	NA	4	NA	NA
ACTL9_ACGACGATGCCGCTGCGCAG	678	359	510	484	396	211	324	311	495	595	275	756	197	562	137	142	140	228	259	111
ACTL9_ACTGGAACAGCTCCTTGCCC	754	328	509	491	258	144	306	141	206	415	663	1103	382	783	246	411	170	480	416	380
ACTL9_GCTGGAGCACGACCTCCGAG	404	261	200	247	266	311	214	607	529	574	361	537	348	359	593	99	159	221	99	180
ACTL9_GTGGCGCCAGATGAGCTCGG	522	552	276	448	231	263	359	267	102	352	900	264	515	411	257	254	187	317	158	373
ACTN1_ATCGAAGAGGACTTCCGGGA	368	299	182	103	295	143	233	114	206	55	10	287	25	349	66	73	143	133	105	157
ACTN1_CCAGAGGTAGGCCTTACCTT	613	99	143	297	157	198	211	281	251	398	84	17	50	442	395	337	283	300	367	297
ACTN1_GGATCAAAGCACAGAAGCCG	417	215	433	301	320	189	237	315	180	134	191	609	127	300	234	159	156	122	278	302
ACTN1_TGTCCTGGATGGCAAAGCGC	651	817	615	739	474	426	528	652	635	427	767	928	617	480	239	386	169	303	468	188
ACTN2_AGGCTGCCCAAACCTGACCG	638	359	375	291	383	311	735	732	679	393	463	581	294	512	305	190	98	345	2056	322
ACTN2_ATCGAGGAAGACTTCAGGAA	606	370	371	433	216	149	163	358	581	496	367	539	108	467	158	126	121	211	202	324
ACTN2_GGATGAGTACATGATCCAGG	345	150	210	343	345	184	207	408	279	284	178	235	48	388	227	143	116	136	82	156
ACTN2_TATCCTGAATAGCAAAGCGA	175	85	67	129	66	31	111	309	320	191	19	164	50	88	43	34	4	82	24	26
ACTN4_ATTGATGAGGACTTCCGAGA	596	443	194	279	656	295	262	459	336	464	322	651	198	460	277	219	300	142	219	289
ACTN4_CATGGGCGACTACATGGCCC	646	393	382	537	521	526	389	560	486	385	531	291	325	477	319	268	209	280	272	388
ACTN4_GGCAACGCAAAGATGACCCT	225	205	174	331	207	124	127	81	143	177	13	395	73	203	92	29	59	86	209	259
ACTN4_GGTTACCTAAGCCGGAGCGG	494	401	370	334	243	263	249	216	480	172	408	565	98	319	155	507	125	75	177	115
ACTR10_ACAGAGCCTTCCCTCAGTGA	433	51	34	62	124	14	25	47	78	10	263	28	3	322	32	NA	1	106	45	40
ACTR10_ACTACCATGCCGCTCTACGA	571	73	61	43	22	46	39	55	28	7	84	60	203	427	39	130	39	159	67	18
ACTR10_ATATCCACAATCTAGGACCA	430	NA	10	35	NA	5	NA	NA	4	NA	NA	NA	41	478	NA	NA	NA	NA	NA	4
ACTR10_ATTCGATAATCACAACTCGG	512	40	4	NA	NA	NA	4	NA	NA	28	NA	8	33	398	NA	NA	NA	NA	NA	NA
ACTR1A_ACAGGGTAGAGCCTCCTGAG	329	36	17	28	38	25	42	NA	NA	NA	262	50	NA	292	50	53	32	48	97	45
ACTR1A_AGGCAGGCCACCTACCTCAA	812	451	697	613	315	438	507	766	560	1261	594	500	799	567	364	366	485	306	420	534
ACTR1A_GCTTTCAATCCGCTATCCCA	1214	239	141	202	201	142	192	29	159	366	545	466	1500	780	292	68	234	180	228	210
ACTR1A_GTGGAATACAGTCTCTCCTG	415	24	53	11	78	123	9	NA	NA	6	11	108	41	289	11	9	12	70	129	23
ACTR1B_GAACCGGGAGAAGGCGGCAG	657	203	145	215	122	75	62	40	23	28	104	36	203	514	67	73	117	33	56	38
ACTR1B_GACAACCTCAAACTCAGCCG	315	236	255	408	97	79	56	22	71	68	194	270	89	340	143	201	191	67	91	134
ACTR1B_TCAGCTGCAGACCTTCTCGG	447	3	21	NA	1	NA	19	NA	2	NA	26	NA	85	319	28	15	NA	7	18	10
ACTR1B_TCCGTCCTAACAGTGTCGGG	429	215	209	97	48	151	115	86	27	134	241	195	67	235	240	45	38	69	106	134
ACTR2_AAACACATTGTGCTTTCTGG	340	9	NA	13	3	4	10	8	11	NA	8	NA	NA	261	51	19	6	12	6	1
ACTR2_GGGATGACATGAAACACCTG	314	19	6	NA	2	15	3	20	2	39	NA	10	23	232	156	25	32	30	21	61
ACTR2_GGTGTGCGACAACGGCACCG	238	NA	NA	NA	NA	1	1	5	NA	NA	NA	NA	NA	206	122	19	31	24	13	17
ACTR2_GTAGTGGTAGACTCTGGAGA	473	NA	NA	NA	5	13	NA	4	35	6	10	NA	NA	333	22	25	29	5	42	130
ACTR3B_AGGACATGACTCCAAAGACG	713	234	481	477	507	130	217	557	240	358	425	464	328	404	235	349	165	153	111	276
ACTR3B_CTCAGCGAGGAGCTCAGCGG	369	182	57	97	75	36	76	190	151	80	187	67	64	224	24	75	73	64	52	47
ACTR3B_GAGAGAGGGACTTACAGTCG	863	395	471	407	277	240	284	527	291	804	421	439	540	545	203	298	136	295	327	301
ACTR3B_TAGAATGTCGTACTCTCAGG	17	76	70	56	8	8	24	58	4	11	36	77	NA	44	49	43	30	55	5	127
ACTR3C_ATTCCACTGAGCTATCCTCA	708	287	259	237	601	325	860	263	254	211	537	266	112	682	175	256	95	190	248	374
ACTR3C_TGACCTTGAGGATAGCTCAG	342	347	341	185	135	110	208	111	193	51	343	606	375	245	65	70	149	146	267	88
ACTR3_ACGGCTGCCGGCCTGTGTGG	477	86	18	7	29	19	35	176	33	209	66	53	41	408	22	25	55	38	29	76
ACTR3_TAATAGTGGCCAATCCGCCA	404	213	232	207	115	136	40	212	132	248	79	80	148	344	51	47	41	67	67	131
ACTR3_TGGGTGATCAAGCTCAAAGG	665	43	101	144	178	298	212	69	255	189	77	71	52	522	138	50	137	64	59	128
ACTR3_TGTCACTCATGTCATTCCTG	480	78	49	20	21	80	74	25	5	45	6	23	6	378	116	46	78	186	382	209
ACTR5_AGGAGCTCAATGCCCGGCGG	421	197	129	110	35	57	50	83	16	127	117	239	184	270	300	164	142	121	100	53
ACTR5_GAGCGCAGCATCCAGCGCAG	256	52	59	81	19	30	5	NA	19	11	44	174	24	193	23	43	7	16	52	93
ACTR5_TGAGCACAGCTACATCGCTG	708	54	39	38	47	13	95	46	22	12	4	NA	17	470	35	40	10	55	22	30
ACTR5_TGAGTGCTACGGGATTCCCA	448	5	2	9	4	NA	13	7	3	7	2	8	NA	243	34	8	7	7	15	25
ACTR6_AAGAACATTGTCTTGACAGG	312	NA	NA	NA	1	NA	NA	58	NA	5	NA	NA	NA	209	3	NA	NA	1	NA	3
ACTR6_AGCTCCATTATCCAGCACTA	952	32	NA	4	307	NA	50	28	NA	3	NA	NA	3	626	NA	11	3	1	4	NA
ACTR6_TAAACCCGATCCCTAAATCC	653	39	17	3	NA	12	NA	7	NA	1	1	9	NA	550	3	20	NA	1	2	21
ACTR6_TGAGATGACGACCTTAGTGC	746	NA	4	NA	51	NA	30	17	118	61	NA	NA	NA	378	2	3	153	NA	NA	NA
ACTR8_GATGGCTTTATCCAGGCCCA	348	35	33	19	64	31	7	118	51	171	8	17	32	246	108	24	26	31	23	75
ACTR8_GATGTACAGCTCCATCCTAG	422	NA	NA	NA	NA	NA	NA	NA	NA	NA	NA	NA	NA	326	NA	NA	NA	8	1	NA
ACTR8_GGACAGTTGGCTCCTAAGGG	528	43	51	59	71	75	77	33	131	225	121	3	18	424	101	100	37	47	57	15
ACTR8_GGTCAGTTAAATATTCACCC	358	73	83	16	16	10	64	3	5	NA	NA	44	67	242	1	2	3	8	9	8
ACTRT1_AAAGAGCTACGCAAGAGCCG	246	118	290	307	170	35	52	397	278	755	135	92	129	232	138	288	310	302	211	187
ACTRT1_GCAGACATTGTACTCTCCGG	462	590	409	443	173	192	296	537	388	648	548	1362	814	317	136	102	144	137	102	129
ACTRT1_GGAGCATACAGACTGCCAGA	473	286	298	289	287	145	316	584	532	423	452	530	159	454	277	167	147	195	217	167
ACTRT1_TTGCATACTCAACAAGGCCG	682	650	300	658	553	152	302	555	510	520	217	521	219	465	263	308	283	310	558	218
ACTRT2_ATGGAGCTGACCATGTGCCG	745	450	641	488	205	206	325	574	322	429	724	1030	434	611	166	150	195	247	438	252
ACTRT2_CCGAGAAGGAGCTTTCCCGG	572	180	273	247	160	313	299	787	701	966	399	158	176	491	249	236	117	190	466	288
ACTRT2_GAAGCATCTTCTCTGCACCA	936	478	515	518	306	315	376	487	430	556	203	374	385	663	413	780	497	343	364	370
ACTRT2_GAAGCCGGTCATCCAGCCCG	461	321	275	400	241	261	291	235	122	154	248	336	448	290	136	51	148	189	126	160
ACTRT3_GAACCACTGCCAGCTACCGG	450	154	259	160	183	171	102	192	278	291	159	185	199	357	76	187	118	112	108	121
ACTRT3_GGCGGGCTAGAACTCTGCGT	335	232	138	107	193	129	57	216	188	179	179	85	162	295	90	158	239	51	57	125
ACTRT3_TCCAATATTATCCTTGCCGG	650	348	136	265	385	198	118	164	337	224	249	279	222	351	228	142	97	202	291	193
ACTRT3_TGTGGCAATGAACTACGAAG	461	195	338	227	200	488	230	358	213	422	87	276	93	399	174	351	114	192	254	302
ACVR1B_ATCGACTTGAGGGTGCCCAG	625	539	495	575	245	227	157	523	289	317	324	587	494	565	242	292	219	215	385	336
ACVR1B_ATGGCACCTGGACACAGCTG	529	234	55	212	110	107	90	96	51	92	119	115	192	533	92	44	64	87	156	164
ACVR1B_GAACAGGAGGAACACCGGGC	298	125	77	279	435	57	535	92	78	156	490	302	68	202	97	116	113	120	119	203
ACVR1B_GGAAGCAGAGATATACCAGA	441	329	98	304	188	150	140	95	155	283	102	433	33	325	98	61	69	116	234	132
ACVR1C_AATAATGATGGCCAGCTCCA	704	308	377	463	465	311	392	420	302	294	233	356	142	564	174	373	325	164	168	332
ACVR1C_GCATCAGTCATGCTAACCAA	816	370	491	415	403	297	953	189	203	322	511	309	388	528	258	445	255	400	261	291
ACVR1C_TGAGGCAGAAATTTACCAGA	787	446	588	690	347	425	385	207	254	313	526	355	249	459	191	110	514	199	241	363
ACVR1C_TTTACTGGGAAATAGCCCGG	328	448	232	272	124	429	201	384	119	172	430	226	67	241	94	96	72	148	95	122
ACVR1_ACAGTGGTCCTCATTACCGC	735	150	143	140	123	162	408	96	63	78	297	56	38	611	221	267	325	89	290	447
ACVR1_ACGGGAGGAGAAGATCTTCA	603	140	221	254	136	102	100	166	170	110	217	422	174	452	102	148	173	122	119	72
ACVR1_AGAGCAATCATGATAAGCAC	263	48	54	85	118	44	93	406	271	285	52	129	191	263	56	267	72	74	150	69
ACVR1_TAATGAGGCCAACCTCCAAG	367	188	117	152	99	70	19	188	75	100	32	365	306	214	109	47	112	107	61	121
ACVR2A_AAGTCTGCAGGCGATACCCA	539	268	249	376	148	107	139	176	214	161	185	232	238	478	327	54	131	159	161	107
ACVR2A_ATATGCCAATCCTCTAGCCA	675	123	225	214	171	127	171	197	270	245	410	284	125	495	166	180	117	105	125	262
ACVR2A_ATGGTGACAAAGATAAACGG	768	366	302	299	527	95	133	132	179	87	614	599	474	446	154	272	158	117	191	182
ACVR2A_GAGTTGGAACAAGTACAGGA	445	186	112	260	90	198	122	160	78	92	64	60	139	207	72	100	190	99	100	85
ACVR2B_ACAGCAGCAGAAGTACACCT	931	276	420	258	241	1492	1167	538	413	356	253	429	374	567	331	281	148	367	217	304
ACVR2B_AGCGGCCTGGAGCGCTGCGA	221	48	50	99	17	50	38	105	30	4	87	8	10	154	31	84	107	40	37	148
ACVR2B_AGGAGGGCGAGGGCCACCCA	524	109	13	107	80	87	27	43	36	16	13	71	148	360	30	102	54	59	53	76
ACVR2B_ATGGATGTCCACATGACCGT	307	153	225	110	91	85	106	106	86	109	236	147	143	316	165	263	93	167	181	148
ACVRL1_GCATCAGAAGGCCTTTCCTG	561	284	281	227	68	19	108	166	55	84	100	255	317	389	121	82	39	107	71	77
ACVRL1_GTAGTGGTTGACGAACTCGG	513	139	115	104	222	46	89	122	202	275	226	51	55	355	50	191	83	132	181	107
ACVRL1_GTTGCGGGAGGTCATGTCTG	1026	399	516	627	287	255	347	656	417	434	580	579	707	675	344	314	225	568	506	320
ACVRL1_TGGGCCTGTGGCATGTCCGA	514	150	282	275	335	104	126	186	137	152	143	186	219	435	178	95	158	165	220	222
ACY1_CATGACCAGCAAGGGTCCCG	278	130	46	63	53	134	77	86	81	126	42	96	85	190	87	113	62	91	124	78
ACY1_GACCAGCAAGGGTCCCGAGG	350	95	215	159	130	83	173	36	83	120	16	65	52	249	59	45	63	118	111	100
ACY1_GCTGGACAGTGCGGATACGC	412	157	114	189	157	118	154	234	63	141	237	318	174	278	128	270	73	182	288	672
ACY1_TGGCGGAAGAGCGTCACCGA	836	287	681	408	355	306	315	557	446	577	636	262	523	665	190	354	304	195	222	283
ACY3_GAGAGCTGAACCAGCTGCTG	189	44	44	199	101	77	58	104	20	21	41	268	57	170	48	31	8	29	31	43
ACY3_GATGGAAGCCTATAGACCCG	230	104	70	260	93	55	61	92	145	249	27	71	76	153	41	64	18	68	106	137
ACY3_GGTCATGGTCCACGTAGCGG	414	201	98	152	62	103	72	43	143	95	94	251	204	199	67	105	61	62	186	84
ACY3_TCAGCCCGCAGCACACCCTG	671	392	548	407	400	432	344	187	245	237	424	361	411	618	366	207	206	198	380	452
ACYP1_ACAGTGCAAGGACAATTGCA	393	258	373	288	467	339	67	96	169	237	147	286	234	190	139	147	65	137	130	324
ACYP1_ATTGCAAGGTCCCATCTCCA	1107	782	659	927	1131	2134	1491	529	711	957	1014	1070	644	744	414	347	412	442	404	556
ACYP1_ATTGTCCTTGCACTGTGCCC	968	570	269	580	308	400	448	345	501	556	215	686	274	601	149	363	201	218	442	242
ACYP1_TGGGTCCAGAACACTGACCG	276	301	303	140	119	69	31	188	147	225	59	114	63	243	82	19	89	182	73	194
ACYP2_ACCGTGACAGGCCAAGTGCA	941	520	577	509	478	320	269	661	357	600	357	336	260	680	446	365	317	336	410	378
ACYP2_CGCCCAGTCACTCAAATCCG	1285	1000	718	834	947	686	501	526	564	748	898	1037	865	978	370	384	500	548	510	502
ACYP2_GAGTGACTGGGCGGTAGACA	625	297	387	390	169	148	201	158	560	412	225	165	424	460	129	122	195	101	227	246
ACYP2_TGGGTGAAGAATACCAGCAA	371	215	56	80	182	12	139	205	162	99	225	198	134	265	119	71	107	132	144	151
ADAD1_AAGACGATAACTACACCCAC	674	371	365	494	121	283	254	339	384	621	310	530	442	433	149	163	199	187	145	210
ADAD1_CAAGTGACAAATTGACCAGA	944	380	604	626	192	444	359	661	418	525	185	344	385	669	349	249	359	424	382	408
ADAD1_GAGGTTGTAGCTATAGGCAC	670	314	539	414	606	355	376	582	565	424	580	344	212	465	360	187	304	236	223	242
ADAD1_GGGAATTGCAGTGATACCAG	518	623	494	432	297	144	216	122	170	262	217	516	503	285	313	194	60	221	170	179
ADAD2_CAAGACGGAGGCCAAACAGC	413	366	332	516	185	293	87	203	223	101	295	176	188	304	149	99	94	201	228	161
ADAD2_GAAGGAGATCTACAAGCTGG	629	495	593	521	468	375	594	369	427	648	187	357	404	535	408	126	263	549	317	387
ADAD2_GCGAGCGCTCGTCCAACAGG	515	406	544	600	453	437	6800	133	232	477	313	337	187	437	150	206	283	192	225	291
ADAD2_TGGGCGGGTAGCGGTCGCCA	472	496	238	315	180	396	228	92	222	158	446	199	300	373	506	134	105	242	260	290
ADAL_AAACTCCAAGCCTTACCCAG	651	284	304	305	226	241	268	237	262	184	173	376	29	534	302	74	156	139	236	196
ADAL_ACAGCACCAGATCTGAACTG	507	286	209	238	91	190	131	405	158	297	453	545	184	279	312	92	176	107	130	294
ADAL_GAGGCAACATCGGATACCAC	283	351	356	287	152	37	45	561	261	522	977	1083	384	200	83	371	626	43	91	56
ADAL_TTACAGTAGGGTCTCCACTG	197	63	45	43	45	39	25	9	117	110	20	17	2	164	148	24	45	77	41	42
ADAM10_ACGAGAAGCTGTGATTGCCC	766	578	586	531	572	965	507	270	394	361	702	1057	166	680	175	230	221	248	357	353
ADAM10_CATAAATACGGTCCTCAGGG	628	366	480	486	149	256	165	326	366	250	368	156	167	548	221	233	240	242	232	289
ADAM10_TCTGCTCCTCTCCTGGGCGG	570	390	255	334	452	1109	244	200	242	298	651	189	71	441	154	124	241	125	64	105
ADAM10_TTCCATCAATAACAGACCCA	607	388	588	696	264	264	320	284	137	298	310	1410	647	308	227	197	112	335	326	309
ADAM11_GGAGGAATGAGCGAGCCATG	622	354	208	291	180	214	121	270	565	173	216	396	87	535	159	159	348	327	181	286
ADAM11_GGTCCGCCAGGAGCCACCAG	404	159	104	173	140	237	183	208	54	156	162	497	200	251	258	111	98	178	151	101
ADAM11_GTGGCGCTCCACGTATTGCG	538	234	535	265	97	244	316	273	137	306	292	222	189	378	92	483	181	256	234	383
ADAM11_TGGGATGACGAAACTCACCT	469	212	193	51	200	94	84	118	223	106	367	140	147	303	164	71	174	123	94	106
ADAM12_AGTGAAGAGCTTCGACTCCA	352	177	187	234	343	363	343	173	145	136	187	119	138	252	149	85	184	173	92	108
ADAM12_GCAGGGCGCGAGCAGAGCAC	389	118	139	81	149	110	195	254	80	260	26	274	240	311	107	62	42	63	95	78
ADAM12_TACCGTGTAATTTCGAGCGA	587	484	240	219	388	173	191	333	550	270	491	336	116	469	179	284	276	151	221	205
ADAM12_TAGGGTCACTGTTACTACCA	450	266	239	167	230	100	386	339	410	318	577	191	253	307	111	195	218	205	92	219
ADAM15_CCAGCCCGATGGCACTCGGG	351	222	393	489	121	147	231	92	165	178	328	235	188	282	157	134	66	160	159	126
ADAM15_GAAGCTATACCCTGGAGCAG	278	197	274	303	161	249	253	288	219	183	357	120	224	237	227	141	68	165	175	349
ADAM15_GGTAACAGAGACCAAGACTG	300	76	36	75	34	31	56	80	131	86	5	116	44	215	166	55	25	10	5	91
ADAM15_TAATTGGGAGATCGTCCTGA	636	365	340	289	213	428	322	286	341	445	293	230	348	513	250	425	231	204	225	349
ADAM17_AGTTTGTGGGAACTCGAGGG	459	172	167	264	701	643	1579	102	170	336	293	219	30	357	139	290	239	117	172	232
ADAM17_CAGCACGAAAGGAACCACGC	551	359	428	466	576	530	351	790	502	386	314	200	260	446	304	224	173	234	330	236
ADAM17_GGAGCAGAACATGATCCGGA	248	256	288	262	60	139	133	308	247	255	405	715	260	155	63	109	68	104	38	176
ADAM17_TCTCCCAGAGCAAACAGCCA	17	25	19	12	NA	9	11	NA	NA	48	22	NA	106	33	NA	NA	1	NA	1	4
ADAM18_AACGGGACTATCTCATCCTA	504	157	472	277	111	121	134	246	188	285	168	334	198	367	304	257	124	355	280	232
ADAM18_ATGACAGTGAAGTTTCAGAG	563	401	190	340	189	203	141	416	225	282	351	396	510	351	166	298	131	221	178	157
ADAM18_CAGATGCATTGCCATTACCA	702	320	372	554	282	282	386	423	224	550	566	756	498	641	318	247	335	356	338	343
ADAM18_GGAAGACTGCAAGCCCACGA	710	263	293	252	127	348	208	111	186	435	211	240	302	613	172	123	101	174	312	218
ADAM19_AACTTCACACATGTTCCCGT	476	179	274	228	149	77	136	101	178	175	235	153	159	306	72	48	115	85	86	207
ADAM19_GCACTCCAAGCCCACCACCA	1089	492	214	451	355	258	310	424	238	467	386	658	204	817	429	318	452	363	302	421
ADAM19_GTATGTGGAGCTTTACCTCG	529	525	241	225	292	413	228	472	337	498	226	729	291	404	260	135	231	259	255	314
ADAM19_GTCACGCTCAGCACTTGCCG	393	217	248	204	159	187	115	301	313	494	355	94	215	415	140	85	115	92	129	138
ADAM20_AGTGACCCTGATGTGCACCA	807	308	341	335	635	1244	596	605	472	515	549	570	311	593	355	174	371	433	223	243
ADAM20_GAAGGGCTGATCCTGGAGCA	501	141	157	245	112	155	129	125	330	126	39	112	80	363	135	100	96	90	317	520
ADAM20_TACCAAGAAATCAACACCCA	864	692	802	645	644	835	363	524	580	757	646	828	625	594	168	215	536	653	239	439
ADAM20_TCAAATCCACTTCCTACCAG	968	547	456	488	238	353	402	437	344	550	318	515	382	769	184	190	337	316	782	355
ADAM21_AGTAGGCACTGTCACTACAG	451	400	406	560	59	50	41	327	314	116	71	657	183	298	114	127	41	164	147	178
ADAM21_ATGAAGACCACCTTAAACCA	579	212	232	197	341	110	165	70	164	222	137	419	141	530	249	365	355	154	339	143
ADAM21_TATGAAGACCACCTTAAACC	484	529	549	176	101	102	141	288	305	222	281	151	228	383	119	103	411	128	136	91
ADAM21_TTGCAGCACACTCATATCAA	690	341	218	226	125	113	137	216	103	260	341	281	145	567	270	131	369	178	285	185
ADAM22_ACTGCGCCTCATCTACCGCT	736	366	485	505	358	422	419	420	201	362	172	518	360	614	371	239	303	363	259	268
ADAM22_GAGAATGAATGACGTTCCAA	337	130	100	170	74	49	283	138	81	82	199	120	51	261	142	72	114	130	75	147
ADAM22_TACTACCAGGGCCATATCCG	784	406	394	322	371	292	280	681	939	694	452	565	391	528	288	487	507	389	390	385
ADAM22_TGACGGCAGCACCATGCAGG	618	154	268	474	184	171	143	551	347	535	353	68	299	479	312	329	176	392	311	202
ADAM23_AAGAATGAATTTGGAGCCGA	497	360	348	547	509	374	421	228	122	238	183	637	141	392	283	368	323	246	374	215
ADAM23_AAGGACGAGAAGCAGGCGGC	414	262	291	402	260	295	112	301	205	176	611	358	348	377	294	401	105	123	169	174
ADAM23_AGGCGTCAAAGACTCCAAGG	481	137	114	431	259	254	193	260	263	506	313	606	78	385	200	111	167	204	204	228
ADAM23_TGGGAAACCACAGTACTCTA	499	354	370	418	236	192	224	519	397	735	128	586	420	288	169	109	458	290	250	173
ADAM28_GTGGGTCGGATAATTTGCCC	476	276	329	293	538	198	218	258	151	318	705	600	169	392	237	217	258	176	135	145
ADAM28_TAGGCAATGGAGCATTAAAG	547	390	399	529	329	547	392	539	180	405	291	401	140	493	160	203	389	122	219	212
ADAM28_TGTGGTGATCTCCTTTCCAG	734	265	184	294	136	239	201	111	184	95	73	387	59	454	64	15	26	97	135	46
ADAM28_TTATGACAGCACCTGTGGGA	682	453	430	393	671	280	487	527	388	283	383	833	209	565	117	273	172	118	227	254
ADAM29_ACAGGAATCACCACATCCGG	667	350	263	296	153	386	287	323	484	524	190	176	204	439	391	240	315	180	232	239
ADAM29_ACCCGAGGTTGACTCTGGGA	301	272	170	228	250	318	156	66	176	141	666	457	359	245	84	53	86	80	81	117
ADAM29_AGTCGGAGAACATTACGCCC	364	185	360	266	192	119	213	115	162	329	292	123	205	307	122	75	171	59	258	247
ADAM29_CTCTGGGAAGGCGTCAACTG	1115	755	688	691	608	507	382	636	496	677	659	1156	656	789	556	674	562	427	435	405
ADAM2_AAAGGAAGGAATTGAATCGC	562	330	292	169	799	384	150	245	166	201	401	868	193	442	186	153	260	192	176	255
ADAM2_AAGCCAACTGAAGACTCCAG	708	452	505	429	607	229	896	140	78	318	450	243	165	487	151	460	244	86	228	188
ADAM2_TGTACAGACACATTTGGCAA	660	347	594	428	124	241	264	652	709	394	95	283	274	392	213	261	252	83	203	263
ADAM2_TGTGATGCAAACTATGCAGG	499	177	349	431	217	256	243	170	130	174	105	201	176	447	134	101	296	166	192	185
ADAM30_ATGAGCAGACCAGGTAGCAG	565	273	248	296	45	234	188	275	226	178	315	280	170	367	111	70	83	202	124	166
ADAM30_CCTGAGAAATGCAATACCCG	554	228	170	321	232	194	237	386	230	134	266	339	139	407	187	221	127	288	318	209
ADAM30_GACACAACCCAAATTGACGA	562	216	220	304	174	126	193	229	111	248	63	591	128	465	222	60	212	188	223	276
ADAM30_TAAGCACATAACCTAGTCCT	408	105	158	93	125	102	133	74	123	157	204	192	28	269	387	73	85	143	156	99
ADAM32_AAATCTCCGAAACCAGTCTG	574	187	421	259	231	222	197	456	182	302	519	345	326	500	210	81	86	118	270	180
ADAM32_AATTCAACTGCAGATTCCAG	735	700	583	496	531	304	381	446	344	331	369	765	214	427	169	63	118	96	291	144
ADAM32_ACACTGTGCACCTTAAACAA	794	562	519	686	382	217	301	402	345	530	893	538	480	612	226	397	249	549	424	211
ADAM32_TCAGCACGTGCTCTGGACTA	631	279	562	520	300	193	233	783	487	533	503	398	317	513	229	142	389	281	243	194
ADAM33_AACCCACGAGATCTTTCGGA	490	145	98	140	198	9	117	97	97	118	160	27	107	357	78	103	52	429	250	137
ADAM33_GGATACATAGAAACCCACTA	456	365	190	163	422	413	203	357	274	193	82	127	206	220	142	311	133	241	131	109
ADAM33_TAGGATCATTGCCACTACCA	441	151	106	128	476	181	157	161	102	334	244	330	101	261	134	66	61	105	228	407
ADAM33_TCCAGGCTGACGGTGCGCCA	477	373	404	324	138	143	137	79	305	479	234	586	133	403	187	129	175	172	180	324
ADAM7_ACAGAATGGCACATCAACTG	479	285	214	288	262	107	279	402	287	552	171	87	429	367	87	277	228	179	80	337
ADAM7_CAAGACATACCTTTAACCTG	578	293	312	312	431	296	214	162	137	159	338	649	190	406	195	87	88	127	181	72
ADAM7_GCAAGGAATTTCTTATCCAG	472	181	70	207	126	9	114	140	325	129	97	153	45	389	100	124	149	248	111	61
ADAM7_GTACCAGTATGTCATCATCA	895	522	488	917	944	761	301	720	767	824	425	1404	401	621	334	327	499	319	455	309
ADAM8_GAGGTGACGGAGCAGCCTCG	301	280	198	172	418	745	218	196	159	274	255	288	227	231	124	108	114	315	202	485
ADAM8_GCAGAGCTCGGCGGACTCGG	656	239	236	329	168	301	238	123	177	212	447	393	134	386	194	113	242	228	388	283
ADAM8_TCAGGGCCTGCACCCAGAGA	541	132	260	369	116	142	203	78	171	221	205	249	117	419	80	31	40	106	211	80
ADAM8_TCGTCCGCCACACCCACCTG	1160	898	766	793	551	615	349	750	672	527	1110	1132	350	1033	279	365	393	363	563	536
ADAM9_ACAGCAACCACCGGACACGA	623	623	568	413	216	257	327	520	595	393	606	960	441	535	302	452	197	265	381	310
ADAM9_GATGGGAGAGATTGTTCCTG	514	123	118	113	124	67	148	238	168	399	117	107	100	556	86	75	34	118	101	100
ADAM9_TGTTCAAGGAGCCACGCAGG	738	172	303	311	219	170	195	563	330	111	240	143	82	402	372	149	271	152	185	246
ADAM9_TTGGAAACTCCACATTTCAG	558	303	146	242	204	153	120	319	235	381	239	172	22	391	240	222	326	190	144	236
ADAMDEC1_GAAACATTGTACTCACCCAG	139	180	153	225	67	76	57	78	100	40	148	191	54	165	43	105	20	49	31	57
ADAMDEC1_GACCCAGCTAACCACACATG	638	379	446	222	144	218	221	151	326	259	511	294	320	474	301	74	72	208	303	666
ADAMDEC1_TGAGAAGCTGAGCATGGTCG	664	506	502	364	194	268	329	263	269	507	294	277	135	504	243	204	287	155	205	266
ADAMDEC1_TGAGCCAAAGTACAGGCAGC	366	258	130	227	270	225	344	387	74	283	282	75	172	334	98	83	68	112	136	117
ADAMTS10_AAGGGCGGCCATGGTGGCTG	657	387	369	306	308	195	186	310	318	586	282	473	281	537	263	243	437	138	232	339
ADAMTS10_ATGGCCGCTGTGGTTCACGA	525	151	241	210	350	541	506	216	423	475	154	180	217	489	151	378	169	106	259	394
ADAMTS10_CAAGGGTTCTCGGAGCCCGG	284	121	175	269	86	43	49	64	162	299	61	68	87	188	58	109	50	74	83	53
ADAMTS10_GAAGAGGCGGGACTCGGCTG	434	142	111	76	334	96	252	255	192	236	86	49	84	372	60	26	23	167	264	261
ADAMTS12_AGTGGCACGGTTCTACAGCA	682	494	466	459	292	289	214	1380	727	460	742	605	297	646	211	196	259	358	357	522
ADAMTS12_GAAACCAAGGAGCCAACCTG	449	333	133	147	83	100	88	62	184	219	132	141	39	320	133	116	162	87	151	211
ADAMTS12_GAATCATGCCATGTGCCCAG	638	486	473	356	166	203	219	417	244	234	559	329	248	554	199	265	150	186	317	288
ADAMTS12_TCTCCCAGAAGCAAGAGCTA	19	2	NA	25	NA	NA	NA	NA	4	8	NA	NA	NA	NA	5	NA	NA	12	1	NA
ADAMTS13_AAGTAAGAAGACACGGCCTG	567	270	397	328	279	272	238	418	256	597	242	471	283	519	229	168	419	272	435	281
ADAMTS13_CTGGAGCTGCCTCATTACCG	958	582	727	349	198	309	285	228	294	468	245	375	255	660	391	366	381	408	354	336
ADAMTS13_GAGCCAGACCATCAACCCTG	662	316	532	321	358	314	499	312	384	401	472	528	280	563	702	451	525	317	321	258
ADAMTS13_GTGGCCGGAATCCTTGCCTG	496	268	100	110	145	182	192	174	163	238	315	600	71	468	298	158	82	135	286	192
ADAMTS14_ACATGTGGTGTACCGCCGGG	597	213	162	384	119	183	44	215	384	394	182	300	464	414	182	279	379	143	220	234
ADAMTS14_GCGACACAGAGCGGAAGCGG	332	119	216	222	189	184	48	440	114	212	66	121	170	270	73	80	50	92	131	128
ADAMTS14_GCGCAGAGCGCACAGTGCAA	611	459	468	701	553	280	159	168	239	182	616	351	155	489	610	296	202	241	296	335
ADAMTS14_GTTCCGGCAGCCCTTACGGC	362	146	233	245	115	163	106	69	177	141	69	238	129	278	122	51	28	139	97	48
ADAMTS15_ACCCACATCAGCCATGCCCA	1042	662	603	566	436	588	604	1086	692	989	1013	670	442	864	394	283	326	340	569	545
ADAMTS15_CAATGTGAAAGTCTGTGAGG	843	727	676	608	779	519	664	482	848	782	1762	850	803	482	298	153	394	344	402	509
ADAMTS15_GAGGTTGTGTCTCTCCACGC	694	385	470	343	235	351	249	444	279	231	713	739	267	599	399	94	288	248	338	377
ADAMTS15_GCACACCTTCTCCAGCGCCG	245	200	285	233	147	237	171	223	138	118	104	228	206	213	54	108	288	72	85	64
ADAMTS16_AAGGTGAAGAGACTCAACCT	297	304	237	254	180	138	75	188	220	165	415	104	212	258	51	98	165	174	109	97
ADAMTS16_GAAAGCCAAGCTCTGCATGC	497	282	283	228	186	125	196	290	191	403	352	636	385	412	172	220	331	188	295	198
ADAMTS16_GAACGTGGAGACCTTGGTGG	687	89	51	120	189	57	59	144	114	255	73	102	7	456	48	184	100	13	67	124
ADAMTS16_TTTGTGGCAGTCCCAGGCGA	743	371	537	367	213	211	240	291	415	705	144	259	273	567	214	129	271	313	199	429
ADAMTS17_AAGGTACAGGTCGCGCCCGA	690	338	449	499	138	267	146	535	200	383	272	309	259	400	275	133	701	158	176	144
ADAMTS17_GCTCACCAGCGAGCACACGG	711	549	523	374	404	371	309	527	387	424	401	436	526	518	212	152	138	194	200	303
ADAMTS17_GGCAATAACCAGGTTCCCGG	321	126	118	43	72	121	213	60	57	140	159	352	95	253	149	59	63	39	202	84
ADAMTS17_TGTGTGCTTGCCGAAGACAA	590	350	254	387	229	494	198	364	272	340	668	164	231	421	499	105	243	240	284	250
ADAMTS18_GAAGGCACACGCGAGCAGGA	482	362	316	392	278	213	300	272	72	145	625	649	386	405	378	264	107	302	255	316
ADAMTS18_GATAATTCCGGCCAGAGCCG	309	186	156	289	215	119	94	415	347	489	28	302	87	235	229	61	122	158	81	85
ADAMTS18_GCTGTCACTGGCTAAGGCCG	226	119	136	83	33	77	82	27	67	147	95	65	71	139	121	57	29	79	116	20
ADAMTS18_TTCAGAGACTCAGAAACCCG	704	349	638	676	572	335	565	201	248	135	729	278	222	541	410	351	256	404	305	443
ADAMTS19_AGAGATGTCAACAAACTGGG	850	349	241	267	191	131	340	256	223	255	135	548	235	596	219	509	223	218	208	274
ADAMTS19_GCTCTTCACAGTCATTACTG	470	576	616	650	291	449	453	368	246	361	500	160	139	314	305	95	185	128	293	202
ADAMTS19_TGAAAGAAGCCAGCGAGCCA	690	469	246	372	295	266	248	380	677	320	218	389	320	411	308	244	164	131	202	124
ADAMTS19_TTGCAGATAAAGGAAGACCT	543	298	405	240	88	196	121	156	108	386	669	151	270	413	346	517	522	162	197	276
ADAMTS1_AATGCAGCGAGCTGTGCCCG	518	252	118	238	161	171	110	194	241	546	697	602	520	357	160	61	717	183	104	146
ADAMTS1_AATGCTTTAGACCACTGCCG	722	320	670	325	318	382	276	688	246	423	642	420	405	479	151	155	194	182	256	224
ADAMTS1_TAGGCACTGCAAGGAGACCA	448	82	63	30	46	72	25	229	128	151	34	166	140	360	39	23	43	50	16	35
ADAMTS1_TCAAACCAAACACTTCCCGT	805	624	502	748	484	492	412	214	148	286	337	719	695	476	237	205	232	164	213	192
ADAMTS20_CAAGAACTGTAAGGTTCCCA	121	234	116	166	234	124	50	26	46	5	131	149	115	113	48	17	101	111	31	49
ADAMTS20_GAGCAGCCCAGTCAGCCACT	746	577	395	685	281	284	528	624	504	522	486	792	177	620	337	623	825	542	411	523
ADAMTS20_GGGAAGGGTGAACATCATCA	819	253	613	241	189	182	104	242	351	266	193	392	139	600	223	379	152	329	132	264
ADAMTS20_TCTGGCCGCCGGCTACACCG	387	285	272	312	237	379	254	285	300	132	387	77	346	361	141	63	51	203	173	318
ADAMTS2_ACGCCAACAGCTCGAGGCGG	355	267	157	280	148	211	138	297	323	397	268	449	92	290	319	46	83	167	151	296
ADAMTS2_GCTGCCATGGATCCGCCGGC	318	309	154	201	118	86	94	267	86	81	108	118	80	292	169	98	71	149	133	168
ADAMTS2_GTGGCGCTCAGCAACTGCGA	562	244	184	308	345	518	279	317	194	220	274	193	292	451	366	114	283	215	245	208
ADAMTS2_TCTGCTGGAGGTAGGCCCAG	382	48	75	42	5	30	29	7	15	53	134	101	117	267	4	31	3	13	5	29
ADAMTS3_ATCGGGACCAGTGGTAACGA	218	76	117	125	202	50	60	90	128	70	114	33	11	160	50	16	47	76	92	102
ADAMTS3_GATAATGCTGGGATATGCAA	620	399	235	314	181	87	205	339	423	193	254	508	427	316	143	135	163	230	225	324
ADAMTS3_TAAGCACAGTTAGTCTGCAA	542	338	192	192	104	133	255	499	537	398	320	168	321	231	152	64	215	229	215	115
ADAMTS3_TTCAGGGTACAACTTCTCAC	753	257	403	319	928	441	725	352	278	668	108	446	138	537	491	197	249	326	402	372
ADAMTS4_ACACGATCTCCTCCTCCCGG	146	90	97	44	40	8	37	29	74	11	60	18	58	119	1	14	117	153	99	59
ADAMTS4_ATCCACATGAGCCATCACAG	869	606	350	349	334	422	526	375	369	583	505	441	236	636	198	333	390	171	267	374
ADAMTS4_ATGGCGTGAGTCGGGCCCGA	576	302	501	227	649	156	178	199	221	292	448	348	273	443	201	349	350	382	251	223
ADAMTS4_GAGCCCATCATCCTCCACAA	826	352	331	330	392	158	437	392	255	382	209	506	280	605	160	90	209	226	142	178
ADAMTS5_GAATTCCTGGATGATGGCCA	764	678	634	543	477	393	251	531	254	478	227	532	258	548	276	291	173	313	324	566
ADAMTS5_GATAGAAGCAGTGGCTCCGG	301	99	87	98	55	145	40	30	26	107	37	224	54	181	66	34	363	190	124	126
ADAMTS5_TGTCAGGTTGCACTGCTGGG	1219	825	557	568	920	802	442	730	745	1036	1509	612	567	969	336	356	533	565	383	443
ADAMTS5_TGTGCTGTGATTGAAGACGA	735	344	423	396	296	305	443	440	390	477	889	538	575	729	218	211	341	346	261	355
ADAMTS7_CCGGTTCCTGCCATGCCCGG	41	133	19	58	119	11	15	6	1	16	32	2	NA	42	8	16	8	32	13	30
ADAMTS7_TGAAGCGCAGCTCGCGCCCG	394	220	227	176	169	223	396	171	84	131	233	161	159	240	159	109	70	103	93	150
ADAMTS7_TGGGCTACAGTGAAGGCCAG	189	92	59	37	195	126	25	196	65	111	3	60	44	155	26	9	41	22	52	20
ADAMTS7_TGGTGTAGACGCCTCAGCCG	744	329	346	492	302	404	638	374	512	233	225	432	174	501	82	95	156	179	267	209
ADAMTS8_CAGCACGAAGCCCTTGCCGA	1133	381	480	588	257	285	329	462	621	379	674	798	238	726	529	246	401	296	301	382
ADAMTS8_CATGGGCAAGCACCACGTGA	539	410	486	462	296	315	156	507	132	425	708	535	200	434	175	524	139	381	173	233
ADAMTS8_CCACCCAGAGCACTACGACA	1306	752	920	886	720	950	460	541	584	921	1392	1129	835	941	613	1275	537	635	755	738
ADAMTS8_GGCGCAGACGTCCTGAGCAG	481	477	447	379	226	287	162	278	234	422	517	770	311	462	150	208	138	252	244	254
ADAMTS9_AAATAGAAACTGCTGGCCGA	760	470	424	673	659	343	292	285	164	367	701	237	274	457	345	328	335	219	260	256
ADAMTS9_AAGCAAGAAGCAAATACCTG	551	368	235	231	158	129	115	584	325	386	100	289	226	370	89	123	69	232	250	160
ADAMTS9_GACGTAGCAGCATTAAACAG	725	406	411	351	358	171	292	187	218	445	373	368	388	412	175	100	141	247	201	221
ADAMTS9_GCAAGGACAGGCTGCACCCG	447	95	113	172	261	140	163	360	86	232	32	22	35	356	52	392	79	406	246	204
ADAMTSL1_ACCGTCAAGGAAGATAACTG	578	251	311	273	225	303	390	393	368	313	303	329	134	384	213	106	112	180	246	251
ADAMTSL1_CAGGACCGCACGCTCCGAGG	458	392	370	389	267	132	222	530	277	324	323	339	218	375	142	179	175	116	204	109
ADAMTSL1_GTGTGCCAGGAGTTGCCCGA	588	260	244	310	125	109	229	451	541	711	343	211	165	469	161	258	275	306	342	149
ADAMTSL1_TAGGTGCTAGTTCAACAACC	434	281	245	357	151	168	127	257	309	419	230	476	100	248	120	284	52	250	203	158
ADAMTSL2_ACATCCAATAGCCTGGAGGG	212	79	33	23	77	88	23	16	9	19	15	NA	21	212	164	76	66	52	114	157
ADAMTSL2_GCAGATGGCAATGTTCCTGC	324	287	209	144	314	55	261	120	65	116	180	87	333	206	111	99	135	90	141	107
ADAMTSL2_GCAGGATGTGCCGTCGCGGG	651	451	359	404	296	404	368	191	203	218	376	376	237	549	220	314	190	224	642	364
ADAMTSL2_GGACGGGAGGAGCTTCCGCG	568	416	268	436	308	485	206	145	235	519	532	167	280	444	119	160	90	294	209	195
ADAMTSL3_GAGAAAGTGCAAACTCGGGA	386	45	87	109	217	178	73	142	98	172	39	179	NA	187	69	26	29	60	56	108
ADAMTSL3_GAGGAGCATCATATTCTCTG	114	112	97	40	31	100	20	21	2	67	58	102	142	99	193	46	75	127	106	31
ADAMTSL3_GCAGCAGGATCATTATATCG	564	178	297	118	127	103	108	276	102	450	125	187	122	433	154	84	148	148	157	206
ADAMTSL3_TCCCTATCAGCACCCACCAG	695	309	161	290	248	301	320	151	245	152	380	264	264	587	172	109	144	496	223	273
ADAMTSL4-AS1_AAGCCAACTGCCCTTCGCTC	302	187	173	165	401	50	164	169	109	145	151	169	85	202	45	328	55	98	72	72
ADAMTSL4-AS1_AAGGAAGGGCTGCGCGGCCG	431	162	189	334	234	282	167	184	417	296	184	309	157	250	124	164	278	116	131	225
ADAMTSL4-AS1_GGGTATCTGCGCCTTTCCGC	585	493	494	396	1209	669	916	221	226	317	463	702	374	297	241	81	115	152	88	169
ADAMTSL4-AS1_GTACGCATATCCCTACGCTC	180	94	102	220	24	71	49	122	68	31	130	162	31	75	56	16	30	66	46	56
ADAMTSL4_GAAGAAGCCACCTTCTCCTA	144	66	22	30	45	143	33	65	19	43	61	15	86	126	58	13	10	49	9	34
ADAMTSL4_GATCCAAGCAGAGCTGAGGG	249	87	177	47	64	50	59	53	80	53	49	63	173	199	126	40	71	74	50	85
ADAMTSL4_GGACATAGAAGCGGAAGCCA	524	331	472	463	260	416	236	166	154	178	543	686	390	340	136	93	89	325	100	163
ADAMTSL4_GGAGACCCAGGAGATTCGAG	275	297	371	244	90	59	236	144	180	332	74	1	98	216	18	45	7	55	112	128
ADAMTSL5_GACGAGTCCTTACAAGGCAG	204	44	15	124	70	17	17	43	83	115	NA	49	48	179	186	113	48	51	38	68
ADAMTSL5_GCACCCAGAAGACCTACCAG	768	364	221	351	350	209	180	464	218	339	238	208	350	652	246	741	214	264	173	240
ADAMTSL5_GCGGGTCCAGGACACCCACG	189	74	176	313	81	90	37	79	36	58	122	284	67	198	89	29	120	88	95	137
ADAMTSL5_TTACTGGCAACTGGCAGAGG	285	91	85	21	80	17	65	113	81	33	105	113	1	292	70	81	65	110	78	97
ADAP1_CAGGTGCTCGATCTTCATCA	874	509	449	566	394	324	597	318	280	568	362	216	381	605	231	251	319	382	293	347
ADAP1_GCTCTCCAGGAACTACCTGA	677	517	558	375	253	469	160	523	560	372	424	662	297	491	278	556	291	201	302	400
ADAP1_TCTCGCGGCGTCGTTCCCGT	44	10	1	23	5	79	14	74	153	2	NA	12	NA	44	39	1	191	42	31	23
ADAP1_TTTGTGCTGACAGAACGAGA	328	355	209	100	65	61	32	297	109	268	8	244	90	304	79	37	107	147	111	151
ADAP2_GTTGCGCTCGCGATCGCCCA	675	110	178	267	227	293	173	299	197	325	187	212	170	385	148	195	135	221	332	139
ADAP2_TCACAGGCAGTCGTTGGCCT	368	116	250	237	143	194	236	100	226	199	302	57	219	355	366	369	98	155	111	179
ADAP2_TGATGTCAGGGAAGTTACGG	588	312	261	275	200	248	94	146	346	214	372	167	17	420	142	94	144	122	144	149
ADAP2_TTCGAGCTAAGTATGAGAGA	216	57	52	39	141	155	86	111	25	287	146	131	2	204	130	233	71	1261	270	143
ADARB1_GAGGGCTCTCAGCTCTCCAA	181	124	161	91	177	183	179	130	121	77	9	78	77	150	125	207	64	74	112	68
ADARB1_GATCCGCTGGTACATGGCCC	462	261	257	225	171	251	196	165	281	175	466	159	266	468	193	138	174	153	236	250
ADARB1_GTAAAGCAAGAGGACAGCTA	359	368	260	279	296	150	215	168	134	314	337	258	132	369	384	379	99	158	197	156
ADARB1_TCTTTCAGAAATCAGAGCGA	460	170	275	310	195	223	158	594	319	362	274	291	503	271	111	115	210	251	176	211
ADARB2_GAAGGCCAAGATGCGCGCGG	482	151	243	226	197	323	201	124	41	192	56	365	82	530	134	98	99	318	279	462
ADARB2_GGAGCGGCAGAGGGTCTGGA	647	782	652	287	327	195	240	225	578	799	348	393	400	523	378	162	160	280	401	304
ADARB2_GGTCACACAGAAGTTCCGCG	525	306	486	574	449	261	354	505	394	660	750	923	451	384	130	158	249	198	153	291
ADARB2_TCCTGGCATCACAAACACGG	623	325	289	352	170	464	179	170	168	331	207	472	370	476	730	177	309	286	238	244
ADAR_AGACCAGACAGTCATAGCCA	1231	438	572	369	433	303	271	379	68	294	399	702	533	822	113	232	140	219	234	233
ADAR_GCTAGAGGAAGCCAAAGCCA	379	158	179	227	256	77	184	322	727	96	245	81	312	281	218	164	132	49	244	156
ADAR_TACCTGGTTATCAGAAGCCA	523	364	191	301	130	87	120	141	24	134	269	402	64	325	76	133	38	202	97	103
ADAR_TCGCGGGCGCAATGAATCCG	733	398	380	523	437	261	357	94	132	138	477	801	395	594	138	115	462	302	232	214
ADAT1_GATGCTATCCTCTTTCAGGG	384	81	78	237	98	118	141	169	32	114	103	61	113	368	48	68	57	154	105	151
ADAT1_GTAGTGACAAGATGGCCCGA	731	390	652	405	856	820	1014	432	458	507	559	402	584	479	321	454	499	376	300	308
ADAT1_TAGCCAGAAGGAGTTTCCAA	674	322	387	403	522	588	473	316	295	311	232	206	410	428	429	656	357	562	677	330
ADAT1_TAGCTGAGCAATCTCATCCG	379	219	378	358	685	235	351	138	168	325	510	318	351	299	245	162	429	283	340	322
ADAT2_CCAATCGAGGACCTGATCGA	NA	NA	NA	NA	NA	NA	NA	NA	NA	NA	NA	NA	NA	NA	NA	NA	NA	NA	NA	NA
ADAT2_GTGGCTGGGTATGGAGGCGA	513	259	246	163	204	235	121	192	74	380	284	54	130	407	153	150	79	144	170	209
ADAT2_TAGACCATAAGACAGCCAAC	513	70	40	76	2	114	30	6	10	NA	144	NA	NA	475	NA	3	8	2	2	12
ADAT2_TGACAGCCATATACAACCAG	875	NA	22	NA	NA	NA	NA	22	NA	1	NA	NA	NA	577	NA	NA	1	28	8	11
ADAT3_AAAGCAGCATCTCCAGGGCG	847	8	32	22	75	85	113	45	63	75	31	63	NA	607	63	6	58	70	96	28
ADAT3_GATGCGGAAGCGGGTGCCCA	499	13	12	NA	NA	6	NA	5	NA	NA	NA	NA	NA	353	NA	281	7	8	NA	1
ADAT3_GCAGCTGCAGTCGTGGCCGG	310	NA	3	NA	NA	NA	1	NA	25	NA	NA	NA	NA	307	30	2	62	NA	7	2
ADAT3_GGAGAAGAGCCGCCCAGCCA	880	223	254	234	362	339	539	221	666	478	257	376	233	672	44	30	60	205	164	224
ADA_AGAGGGCGTGGTGTATGTGG	1079	325	278	248	175	252	189	90	221	335	119	60	67	711	77	251	105	47	141	127
ADA_GAAGGCGGGCGTCTGGGCCA	649	330	265	300	767	222	507	206	220	185	522	403	271	597	106	96	98	158	273	136
ADA_GCTGCTGAACGTCATTGGCA	502	277	127	365	189	192	454	130	257	227	88	122	149	357	204	211	262	145	172	382
ADA_GTGGCGCATGCAGCACAGGA	394	258	134	157	69	70	69	124	65	123	265	220	165	297	275	162	131	150	210	110
ADCK1_ACTGTAGAAGTAGATGCCAG	275	182	581	163	364	137	115	234	252	134	225	102	127	225	87	215	301	52	116	188
ADCK1_CATCCACAAACTCCATCAGG	931	480	727	648	491	483	232	934	604	938	625	416	392	651	249	700	352	282	346	337
ADCK1_GGTGCGGGCTCAGAGCTCGA	471	213	334	244	708	824	396	366	288	369	220	327	78	356	127	251	327	212	291	576
ADCK1_TCTGGACTACCTGTTGCCAG	301	167	121	162	208	83	137	182	91	249	135	246	65	225	235	133	110	135	223	58
ADCK2_AGCAGAGCCTGGCATCGCGA	346	48	188	50	87	293	121	51	90	199	174	261	107	205	224	215	138	143	135	120
ADCK2_GAAGGCTGGACACATGAAGC	426	256	387	556	248	221	174	371	225	216	649	312	694	260	170	184	56	193	145	193
ADCK2_GCACCTGAGCGAGCAGGCCA	451	174	145	129	151	286	170	71	97	144	100	140	94	378	48	104	87	87	65	112
ADCK2_GTCCATGCAGACCTTCACCC	866	580	543	560	386	320	512	368	367	291	178	329	500	655	189	153	180	260	201	443
ADCK3_ATTGGGAGACACCATCATGG	851	338	180	286	263	503	297	442	504	558	105	247	371	716	443	125	167	421	172	239
ADCK3_GAACAAGCAGCACAAACAGA	554	405	407	365	205	305	269	501	596	467	562	480	360	432	190	213	291	191	229	249
ADCK3_GAAGGGCCCGGCTCACCTGA	503	215	346	138	229	134	150	443	83	259	97	274	145	409	73	119	92	193	168	91
ADCK3_GGCCGGCTGGCCAACTTCGG	397	158	245	383	153	131	132	48	156	220	320	288	166	318	121	155	154	104	186	260
ADCK4_CCTAGCCTCTTACCCAGCGG	564	370	257	429	313	323	255	236	169	214	402	339	375	456	180	66	260	267	207	238
ADCK4_GCTAAGAAGTCCATGCCAGG	511	316	201	202	308	245	158	176	162	343	260	724	252	331	140	79	164	81	325	105
ADCK4_GGCCAAGCGGCTGATGCGGG	386	135	87	100	108	107	153	140	75	119	94	31	77	326	124	154	249	95	153	150
ADCK4_TGGGCCCAAGAACCTCCACA	655	422	431	428	347	251	395	265	518	428	480	672	1053	508	991	285	489	289	321	323
ADCK5_GAGGAAGGTGCTCTCCACCG	270	92	70	73	161	84	27	32	149	164	35	48	NA	230	198	65	43	83	160	64
ADCK5_GAGGACAGGGCCCTCAAGCG	468	616	521	519	378	290	348	360	374	293	614	584	236	369	224	82	313	102	213	239
ADCK5_GGTGCACCACCAGTAGTCCA	515	240	397	169	189	131	162	133	123	102	295	288	142	368	175	104	92	152	218	207
ADCK5_TCTCCTGAAGAACACAGCAG	11	NA	NA	NA	NA	NA	NA	NA	NA	7	NA	NA	NA	2	NA	NA	NA	1	NA	NA
ADCY10_ACTGTGAGACACGAGTACAC	393	253	146	251	56	19	126	569	112	396	439	190	150	279	155	97	38	66	110	55
ADCY10_AGTGCCATGTACATGGACAG	163	92	37	202	88	47	114	35	44	57	15	204	22	57	10	26	12	34	6	38
ADCY10_ATTGGCCATGAACATCTGGA	725	470	292	307	546	473	357	362	239	377	394	248	210	604	333	227	261	254	317	408
ADCY10_GTGATGCACTGCTAGCCCTG	480	255	197	185	130	191	94	692	546	344	444	587	147	357	111	160	147	149	164	274
ADCY1_ACAGAGGAAGGCGTTCCTGC	383	147	132	124	110	86	108	98	158	117	119	240	104	313	293	267	150	190	173	341
ADCY1_AGGACAGCAGAGCAGCGCGA	622	225	201	242	280	241	574	167	194	275	332	249	229	384	285	112	159	128	367	162
ADCY1_CAAGTTCGATGAATTAGCCA	784	377	498	251	325	225	258	272	403	738	408	832	347	500	292	305	171	507	385	175
ADCY1_TGTGGCTGAAGCCACCGAGG	241	73	87	140	22	14	41	22	42	21	35	95	187	146	35	21	3	40	52	36
ADCY2_ACACATGAACAGGTATCCCA	854	533	556	626	353	883	486	591	592	667	255	484	307	556	282	281	402	380	404	411
ADCY2_CAGGCAGACGCTAAGCACGA	721	345	414	376	353	380	274	322	177	286	281	455	268	672	311	222	204	443	417	243
ADCY2_GCTGAAGAGCGAGTTCCATG	530	350	420	402	141	307	558	221	490	251	277	405	248	485	266	192	252	365	237	239
ADCY2_TAGAGCCAGTCCCGGGACCG	546	266	228	367	242	106	188	194	189	326	145	360	361	337	759	259	307	244	262	214
ADCY3_GACCACGGAGATGATCACGA	515	410	618	359	256	174	222	483	273	354	216	493	287	280	84	75	253	144	240	240
ADCY3_GCACCGCAAGGCCTTCCTGG	694	382	225	227	214	208	111	715	292	313	242	188	104	458	94	140	667	215	145	148
ADCY3_GCGGGAGAAGACCAAGACTG	621	417	277	379	212	160	335	491	271	220	121	153	268	515	170	186	279	157	132	265
ADCY3_TTACGAGATGGCCTCCACCA	844	663	495	548	458	135	236	417	448	918	261	653	284	586	306	260	164	296	316	391
ADCY4_CCACGCCTTCCTGTTCACCG	1098	297	411	381	316	208	699	569	597	595	460	370	351	1039	383	463	138	496	473	678
ADCY4_CGTAGAAGAGGTCTTCGCTG	311	154	130	220	85	131	56	99	95	21	79	168	34	263	105	110	52	145	130	190
ADCY4_GCTCCCTGCACTCACGCCGG	391	363	257	323	192	117	114	115	96	193	468	465	168	257	98	51	60	79	102	95
ADCY4_GTGGCCCAAGATACAGCCCG	322	247	131	121	110	225	281	156	272	149	18	186	47	230	46	141	66	119	128	83
ADCY5_AGACATCAACGCCAAGCAGG	911	435	312	332	328	294	1340	520	675	401	357	342	282	861	177	508	396	384	450	192
ADCY5_AGGCGCGGCTCCACTCGCAG	697	300	319	350	602	155	175	345	160	709	364	443	439	689	514	341	182	289	289	274
ADCY5_GATGAGGATCACGCCGACGG	551	424	232	272	230	209	264	281	95	253	186	435	389	463	197	206	329	233	278	168
ADCY5_GATGGGCATGGACATGATCG	378	244	260	293	137	112	90	245	244	428	298	120	88	269	125	20	111	120	112	96
ADCY6_ACTGCCATTTCCGCAAGCCA	845	314	341	357	307	116	208	420	363	448	555	490	120	543	210	142	966	268	343	199
ADCY6_GCAGAGGAACAGCAGCACAT	539	277	211	526	233	225	173	199	285	358	368	508	105	422	138	133	86	188	218	482
ADCY6_TGGGTGGCTCTGCATCCCGG	207	150	86	67	113	62	68	20	26	19	72	23	143	169	46	19	55	35	65	12
ADCY6_TTCAGGAGAATCACTGCCTG	282	233	162	206	135	190	343	84	52	352	356	343	419	257	117	168	114	165	91	141
ADCY7_AAGAACCGAGCACCAGGAGG	366	267	158	74	82	184	204	508	203	326	354	114	90	285	188	139	121	178	138	167
ADCY7_ACACAGGAAGATGACTGCGT	196	15	33	50	62	64	35	177	25	246	162	102	52	165	102	61	73	157	91	69
ADCY7_GACAAAGGCGGCCTGTGCGT	401	144	130	127	146	161	66	124	191	158	457	412	224	301	112	96	45	156	270	86
ADCY7_GATGAGGGCCACGCAGGCAG	318	124	109	168	237	396	217	58	148	92	42	81	21	287	34	40	28	95	88	77
ADCY8_GACCCATTTCAACACAGCAG	846	335	466	723	375	357	552	498	400	755	414	496	368	650	478	245	419	333	421	403
ADCY8_TCTCCAGGAAAGCTTGGCGC	9	27	12	6	21	6	NA	10	NA	27	NA	NA	NA	21	NA	NA	6	7	1	32
ADCY8_TTTCCAGGACAACAAACCGG	327	197	139	106	121	98	195	200	153	360	47	46	103	264	126	173	94	44	51	73
ADCY8_TTTGGCCCAAGAAATAGCGC	668	182	169	246	456	232	272	117	226	180	89	163	19	429	112	311	152	225	445	466
ADCY9_ACACAGAGAAGTCTGACTGT	190	106	67	200	23	43	75	242	75	24	23	252	179	88	37	27	70	25	46	68
ADCY9_CAGGAGGAAGCACAGCGCGG	518	270	178	121	140	114	132	470	175	335	238	161	270	443	140	273	262	160	125	161
ADCY9_GATATCGGGTCAGAGAGCCA	497	327	248	266	156	374	145	324	248	285	451	353	440	373	232	114	80	108	127	152
ADCY9_GCAAATGTGATTCCGCACGA	798	479	537	459	316	211	224	240	203	325	365	417	554	632	441	325	390	350	287	353
ADCYAP1R1_AGTTGGACACAACACAGTAG	457	269	302	188	188	122	287	341	180	113	388	405	36	288	109	247	169	153	103	131
ADCYAP1R1_GAAGCGACAAAGGATGACCA	537	296	283	384	150	228	302	619	492	585	251	255	105	404	121	94	116	201	190	193
ADCYAP1R1_GGTGAGCCGGAACTGCACGG	414	359	641	384	332	208	338	190	181	147	402	585	656	353	258	144	214	185	98	83
ADCYAP1R1_GTGCCTGGAGAAGATCCAGA	254	83	92	80	83	127	60	114	110	133	95	12	28	228	175	74	123	29	82	142
ADCYAP1_AGGCCTCGTTAAGGATCCCG	528	209	170	231	164	164	103	567	224	401	163	287	336	357	306	193	147	118	190	206
ADCYAP1_CCAGCACCTACCTGATCCCG	1102	677	597	809	839	526	357	341	351	712	506	612	582	875	310	761	260	403	330	391
ADCYAP1_GGCCTCGTTAAGGATCCCGT	299	246	231	239	59	146	167	180	80	103	80	469	214	221	141	112	161	142	232	144
ADCYAP1_TGCAGTGGGAGCCTCGGCGG	539	6	1	2	57	4	40	7	3	NA	23	4	19	372	2	NA	42	11	9	50
ADC_GCTAGACCAGCCTGGCAGGG	531	263	234	205	228	400	274	158	205	252	183	424	156	453	179	174	95	348	170	227
ADC_GCTGAGCTTTGACAATGAGA	523	121	145	179	137	128	67	194	135	233	90	170	189	284	160	135	160	126	102	130
ADC_GTACACGATGGTCTTGGAGG	521	161	166	151	138	225	80	50	130	107	154	311	123	354	144	92	100	208	897	271
ADC_TGCCAGGGAAGCCACCACCA	728	151	85	237	148	68	138	333	393	317	190	351	64	467	91	19	40	88	10	96
ADD1_AAGGCAGCCATCCCTCCTTG	694	696	473	535	477	335	326	677	562	345	797	623	407	538	173	218	245	275	247	281
ADD1_GACCAGAGTGAACTCCGAGC	352	336	302	225	200	171	206	118	104	63	250	320	183	217	203	77	37	120	102	123
ADD1_TCCAAGGGAAAGCGCCTCCG	518	193	334	417	369	166	453	236	284	150	202	183	257	397	187	101	151	313	251	199
ADD1_TCGCCAGGACTTCAACATGA	1128	624	739	658	579	463	597	417	477	490	882	1651	208	764	786	507	444	417	574	588
ADD2_CGAGTGCAGACAGAAGCCTG	614	49	178	70	70	107	98	51	78	39	30	125	61	473	8	45	17	41	27	62
ADD2_GAAGTCCGCGATCTGTCGCA	725	268	340	278	562	175	195	288	236	258	383	341	161	549	329	284	208	366	327	229
ADD2_GACTCCCTGAACCTGGCCAA	708	424	415	360	277	304	225	380	373	292	410	170	277	524	350	295	125	160	282	247
ADD2_GCGGCAGGACTTCAACCTGA	1108	523	536	487	486	320	281	638	322	527	605	1206	394	809	278	466	167	352	405	273
ADD3_AAGGATCCCACATTTCATGG	446	193	109	180	75	91	194	286	217	273	104	98	173	320	54	62	102	59	71	52
ADD3_ACTTGGAGAAACATTAGAGG	509	622	385	240	431	129	111	397	301	372	469	724	219	383	185	202	151	193	241	197
ADD3_ATAGGAGAAGTGGTTGACCA	515	884	971	442	395	294	277	196	377	118	538	699	634	433	444	190	165	163	153	186
ADD3_ATGAGCTCAGATGCCAGCCA	895	441	370	468	360	306	265	913	756	772	405	239	239	608	573	361	374	338	361	295
ADGB_AGAGAGTATATGTGTTCCCA	677	157	174	93	65	129	86	174	260	181	117	37	105	446	123	43	50	122	135	161
ADGB_GAAGGTAAATCAGATCCTGG	318	182	254	283	127	73	66	181	392	206	296	318	74	243	170	79	106	79	102	75
ADGB_TAAAGAAACCTCTTCCAAGG	435	238	149	216	79	118	60	111	83	241	212	317	284	258	152	71	110	127	121	162
ADGB_TGACGAATGAGTTTCCAGGG	754	705	468	703	663	291	1511	428	339	957	763	1023	405	474	160	112	370	368	181	286
ADH1A_ACAGACTTTCTCTAGAGGCG	253	155	137	116	176	83	129	342	78	246	148	23	136	135	64	58	57	106	47	97
ADH1A_CCACACTGAGGAATAGCGAG	682	364	403	582	364	254	245	190	169	122	566	465	470	377	178	200	290	314	188	315
ADH1A_CCAGTGTAAGCAATCCTCAG	841	586	689	768	497	708	833	526	408	783	522	754	494	585	221	223	192	407	372	331
ADH1A_TGGAAGGGAGCTATTCTTGG	997	589	622	595	1248	613	914	785	687	780	1080	983	468	767	533	177	389	318	420	487
ADH1B_AATGAGGCAGACTTTCTCCA	620	500	483	428	450	380	410	299	318	471	421	270	323	410	160	160	260	275	232	239
ADH1B_CAATGAGGCAGACTTTCTCC	645	515	439	237	349	115	136	555	365	244	448	457	377	553	198	250	513	258	322	237
ADH1B_CCAGGTTGCCACTAACCACG	733	229	314	261	564	276	342	231	292	318	195	289	717	583	338	764	380	308	213	302
ADH1B_CCAGTCTAGGCAATCCTCGG	737	602	359	489	375	216	334	389	346	742	294	417	299	688	318	262	279	377	433	461
ADH4_AATGCAAAGCAGCCATCGCC	676	358	282	386	242	297	243	285	104	331	498	377	264	449	218	179	162	261	250	397
ADH4_ATTGTGGAAAGTATTGGGCC	550	254	197	352	220	901	456	232	236	367	168	162	344	374	147	108	143	179	134	132
ADH4_GACAGCACAAGTCGAACCAG	339	193	298	152	176	150	67	81	78	265	388	369	71	320	110	186	191	230	191	117
ADH4_GGCTGCAATCAACAATGCCA	381	379	278	201	105	253	212	63	68	97	224	111	356	264	74	76	110	187	110	255
ADH5_ATCGGTGTGGCAAACCGCAG	338	194	59	168	239	378	271	215	47	143	45	49	28	184	45	41	13	54	42	6
ADH5_GGAGTTACTAAGCTGAAGGC	323	75	227	257	183	19	84	77	39	8	100	28	79	154	11	25	13	25	37	NA
ADH5_GTGCTCATTGAGATGACCGA	171	194	111	183	102	41	105	139	192	161	164	285	73	162	279	38	389	91	85	35
ADH5_TTTAGAGTCACTCAAGGGAA	642	370	546	249	176	156	136	599	333	700	286	419	298	403	209	170	233	772	426	343
ADH6_GAGGTACATTCTCCACACTG	650	483	431	382	222	173	197	592	59	266	253	612	140	434	196	147	301	211	224	200
ADH6_GATGCAAAGCAGCCATACTC	452	399	214	319	286	668	348	321	289	313	184	121	103	296	97	80	207	138	178	171
ADH6_GATTGCAGCACCAAACCCAG	671	376	137	348	144	151	176	173	197	167	203	100	103	468	197	214	182	161	202	144
ADH6_GGAGAAATTTAAGAAGGCAC	325	177	144	170	51	97	46	102	129	431	270	86	24	260	100	88	60	115	180	189
ADH7_AACAGCAGCGCCATATCCAG	739	578	467	509	662	317	254	451	132	452	371	441	196	586	266	230	167	147	327	253
ADH7_ATCTGTGCGACAGATTCCTG	523	514	524	478	296	344	215	220	208	368	413	505	208	476	133	132	312	303	307	398
ADH7_GAAATGACAGGCAACAACGT	692	319	296	448	329	245	135	420	447	727	326	269	433	489	146	176	146	114	88	180
ADH7_GAAGCAACCCTTCTCCATTG	1082	571	590	855	489	400	334	682	268	406	185	981	613	729	542	477	406	196	383	420
ADHFE1_AGAGCCATCAAACCCACACT	1105	700	755	727	427	478	559	202	327	351	760	753	407	877	347	178	851	389	253	364
ADHFE1_TAATGTGAGAGTGGAACCAA	533	330	155	272	132	453	200	300	402	209	339	121	461	431	248	147	151	177	193	190
ADHFE1_TAGGAAATCAGAATGAGGGC	608	53	165	199	105	99	141	283	301	159	119	75	45	273	177	683	111	114	114	137
ADHFE1_TATGAGAATGAGTTGGGCAC	564	773	555	588	411	346	417	399	399	478	476	1461	419	479	112	222	152	198	166	264
ADI1_AAATTTCACGTACTGCCCGC	1095	725	458	596	347	266	287	385	325	552	341	327	321	791	675	296	511	351	389	733
ADI1_GAAGAGAGAGGAACTACTCC	186	17	58	32	123	75	35	76	148	17	NA	76	194	121	16	96	44	17	30	68
ADI1_GATCTATCACCGCTTCACGG	552	417	387	387	184	152	143	261	468	160	191	382	244	415	209	146	135	166	186	99
ADI1_TGAGGGACAAGGAGGACCAG	298	6	NA	3	17	15	7	NA	44	5	NA	35	NA	159	31	4	12	27	17	14
ADIG_AATGTGAGGTCGTTCACCAG	439	360	519	400	262	249	283	341	469	207	334	437	271	423	239	113	282	309	217	194
ADIG_ACAACAGCAAACCCACAGGG	615	359	236	249	391	284	294	219	135	269	357	463	420	307	212	139	116	210	170	274
ADIG_CTACGCTTCTTACTTAGCCA	756	404	637	663	316	260	174	394	257	737	447	458	587	562	302	291	560	249	187	289
ADIG_GAAGTACCCTTTGATGCCGC	745	439	430	410	223	308	266	303	266	338	434	512	486	590	315	345	263	227	293	483
ADIPOQ_GAAACCACGACTCAAGGGCC	505	499	387	498	230	262	297	314	125	232	882	780	640	364	218	142	637	156	247	89
ADIPOQ_GAAGGTCAGCCTCTTCAAGA	457	206	208	317	601	1819	305	217	220	356	341	306	230	379	213	138	107	179	181	141
ADIPOQ_GTTGCAGTGGAATTTACCAG	718	334	349	805	479	277	321	482	222	280	394	144	312	419	478	253	284	390	171	217
ADIPOQ_GTTGGATGGCGGGCATCCCA	275	246	195	115	276	237	114	116	118	39	282	90	209	252	79	46	137	71	183	98
ADIPOR1_ATGGAGAGGTAGATGAGCCG	473	57	87	75	67	33	152	168	178	558	103	30	72	288	60	33	135	193	56	192
ADIPOR1_CATGCACTTTACTATCGCTG	443	279	125	171	259	56	125	319	211	166	278	381	185	302	15	126	57	79	66	145
ADIPOR1_CCTGCAAGCCCACCACGCCA	992	373	254	142	156	251	378	193	357	567	268	495	509	612	156	451	275	243	178	186
ADIPOR1_CTTGAAGCAAGCCCGAAAGG	327	65	59	91	43	93	179	83	40	108	153	18	21	199	96	29	58	130	98	71
ADIPOR2_AGTCTACTGCCACTCAGAGG	800	649	515	758	480	264	303	133	209	70	566	549	283	611	645	477	289	341	173	307
ADIPOR2_AGTCTGGTAGTACATCATGA	725	374	378	601	283	341	543	180	176	73	620	802	454	424	157	118	77	279	312	181
ADIPOR2_CTTGCACTATGTCATCTCGG	1238	739	915	443	609	518	427	223	296	228	553	569	800	890	739	392	594	401	598	388
ADIPOR2_TCATGAAACGAAACTCCTGG	587	522	443	395	386	410	331	145	202	226	438	449	350	506	353	145	361	339	525	181
ADIRF_AGTGGTGGACCAGGCCACAG	343	160	229	168	152	149	31	112	120	118	342	122	131	280	45	13	36	102	142	33
ADIRF_GCAGGACCTGAAGCAACAGG	561	197	170	246	1227	3182	544	343	177	95	287	258	158	378	231	136	410	81	189	152
ADIRF_GGTGGACCAGGCCACAGAGG	184	18	1	1	6	2	19	37	124	2	NA	31	44	173	NA	3	29	6	11	3
ADIRF_TGGACCAGGCCACAGAGGCG	493	128	165	134	168	74	205	120	190	157	62	384	222	393	347	52	272	112	140	127
ADK_AAAGTCGAATATCATGCTGG	603	453	360	246	238	296	534	213	899	572	262	554	163	450	293	256	324	196	287	163
ADK_ACAGCAGAGATGTCAAGCAG	364	134	93	305	80	47	95	300	423	416	259	331	159	408	76	21	81	69	85	87
ADK_CTTGGCTGAAGACAAACACA	679	301	455	445	447	263	312	493	231	692	328	411	301	417	264	139	174	166	323	393
ADK_TGGAGGCGCCGCAAGCGCTG	400	328	193	336	270	97	209	84	109	337	208	196	169	317	137	106	107	67	215	238
ADM2_GAGAGGCTGACCCATAACAG	730	261	422	333	291	222	152	247	208	273	650	725	313	415	155	164	82	194	297	224
ADM2_GAGGCTGATGCAACCCAGGG	541	159	165	235	50	145	74	99	117	302	226	635	180	394	62	154	145	106	243	717
ADM2_GCTGGGCTTGGGTCCTGCGG	328	140	139	75	39	43	123	99	108	144	28	191	33	236	71	158	26	56	35	58
ADM2_GGCTGCGGGACAGCGAGCCA	294	233	360	253	151	572	111	214	480	825	254	147	378	228	64	166	90	70	110	139
ADM5_ACAGCTATGGGCGCCGCCGG	505	202	298	342	124	193	136	196	217	306	250	454	87	433	140	145	205	195	150	195
ADM5_AGAAGGCGAGGAGCAACAGC	248	62	236	262	140	155	33	285	126	117	107	51	110	279	52	156	133	85	87	155
ADM5_AGATAGGCAAACTGAAGCCG	381	237	127	245	101	101	65	222	332	90	128	37	36	293	65	51	61	128	140	166
ADM5_GGTGGGTCCGGCATACGCCC	142	75	29	36	51	28	51	34	113	15	37	4	98	144	44	13	21	29	143	80
ADM_ACCCAGGTACATCAGGGCGA	361	461	159	299	168	154	234	357	260	155	244	421	52	253	166	91	50	124	75	130
ADM_ACCGAGCGGTGTCAGCGCCT	561	176	205	250	249	227	488	382	230	316	306	414	173	410	116	187	179	296	600	470
ADM_AGCGGCAGCCAAAGCTCCGG	413	260	380	322	288	340	753	118	168	37	258	197	365	325	54	53	29	132	101	96
ADM_CTTCACGTCAGCGAGCCCGG	744	381	356	378	524	302	296	411	433	314	285	522	407	478	166	236	370	264	196	298
ADNP2_AACAGTCCAAGCCCAGCCGC	1002	1208	859	908	2132	1385	1966	1279	979	1791	828	1222	895	759	520	450	454	619	650	558
ADNP2_ACAGCAGGAATAGGCACCTG	483	191	241	164	532	586	401	159	135	171	34	205	196	337	40	91	152	184	136	132
ADNP2_GCAGTGGATGCACTTGAAGG	576	364	332	481	424	514	618	389	204	464	556	290	200	457	308	169	167	328	323	409
ADNP2_TGGGATTCCAACCTACACGC	645	455	428	376	958	643	715	1038	647	732	391	367	410	440	300	318	349	321	317	427
ADNP_AATCTCTAACGATAACCCAG	540	171	274	355	287	232	147	251	207	323	173	391	160	337	185	135	64	161	193	91
ADNP_AGTTGAGGAAGTGTTACCTG	721	187	265	319	1567	637	697	185	98	129	387	1005	423	588	381	208	262	381	555	1182
ADNP_ATGGGCTTGGGTCAGAGCAG	520	39	6	40	68	16	57	8	6	7	1	NA	NA	259	32	NA	57	10	4	20
ADNP_GATGGCCGCACACATGCGGA	353	169	92	154	1490	57	19	48	39	45	101	449	335	231	259	105	1245	84	212	121
ADORA1_AATGTTGATGAGGATGGCGA	586	496	866	674	793	515	192	678	403	369	473	737	583	518	221	188	356	212	128	224
ADORA1_AGGACCATGAGGAGAAGCGG	411	321	265	266	275	127	146	140	24	138	373	325	186	285	103	63	144	262	131	184
ADORA1_GATGCGGAAGGCATAGACAA	452	390	651	418	213	254	207	679	102	195	439	408	150	424	107	98	166	138	276	159
ADORA1_GGAGAGGGATCTTGACCCGG	253	231	52	178	203	91	216	385	340	320	193	398	154	196	139	134	58	296	188	124
ADORA2A_AGCACACCAGCACATTGCCC	822	426	593	654	566	510	425	488	297	217	302	701	216	614	162	153	306	390	240	210
ADORA2A_AGGCAATGAAGAGGCAGCCG	443	57	229	132	195	97	132	259	49	384	58	64	82	375	73	169	142	76	125	133
ADORA2A_GAGGGCAAGAACCACTCCCA	486	354	287	202	98	182	151	171	153	297	359	256	154	374	215	70	94	141	154	179
ADORA2A_GGAGAGCCAGCCTCTGCCGG	227	53	150	73	95	63	268	139	227	133	57	10	127	181	23	1	29	51	54	27
ADORA2B_ACTCGAGGACCACCCTCCAG	393	91	164	215	95	154	85	181	131	114	101	155	96	252	85	93	286	82	93	55
ADORA2B_AGTGTTCGCCGTGCCCACCG	555	235	267	283	210	170	107	224	196	100	311	227	239	345	193	129	172	274	145	248
ADORA2B_GAAGCCCAGGCTGATGGTGA	599	253	197	217	770	218	98	148	373	109	176	201	73	369	152	169	244	135	147	337
ADORA2B_GTTCCGGTAAGCATAGACAA	589	367	285	281	125	220	186	468	389	394	133	570	391	481	106	219	384	160	188	327
ADORA3_AGGCTGACAACAATGGCCAA	84	39	72	2	10	NA	3	122	35	47	70	48	47	62	13	27	2	6	34	18
ADORA3_CAAGTATCGGTCCACAGCGA	464	246	289	168	204	194	112	107	185	223	177	99	103	404	177	125	39	314	89	148
ADORA3_GATGGCGCACATGACAACCA	323	76	77	136	135	247	195	219	164	91	98	120	214	280	131	77	38	130	88	245
ADORA3_TGGCGCACATGACAACCAGG	562	331	370	432	219	243	198	256	171	179	165	348	104	450	122	118	213	154	327	130
ADO_CCTGCACCAGATCGACGCCG	647	533	367	417	1101	421	311	367	456	248	436	481	449	677	295	277	143	320	338	289
ADO_GACAAGCTAGACGCGGGCGG	214	155	182	103	50	52	199	79	14	74	96	286	110	170	31	41	326	179	202	267
ADO_GCTGGAGCCGGTCAGGCCCA	226	110	110	100	335	70	109	214	181	173	126	219	45	201	140	19	128	77	112	129
ADO_TTCGCGGGCCGAGTACACCG	355	NA	NA	NA	NA	NA	NA	NA	NA	1	NA	NA	NA	299	12	4	17	10	29	3
ADPGK_AGCCCAAGGGAAGTCACCGC	729	335	172	350	294	176	207	295	244	262	180	238	296	522	205	118	139	490	301	375
ADPGK_CAGCAGGAAGACGCAGCCCA	803	447	549	571	401	1114	2939	473	382	638	402	692	532	606	355	280	433	210	303	295
ADPGK_GACAAAGCAAGGAGCTCCAG	195	47	48	70	244	32	122	46	24	53	73	30	5	234	10	15	23	39	29	33
ADPGK_TAGGTGAACTGGAATACCAG	459	251	227	287	199	89	183	184	147	104	227	466	240	257	112	96	421	108	207	77
ADPRHL1_GAGGAGCTGCAACGTTCCGG	326	72	84	161	106	117	42	258	101	150	78	173	127	248	60	40	51	144	135	255
ADPRHL1_GCGGCTGGAGACCCTCATCG	874	502	740	621	366	265	297	348	333	416	599	587	823	687	264	397	102	257	323	353
ADPRHL1_TGCGGCGAACGACACAAACA	731	396	420	350	541	321	576	627	501	664	356	637	208	539	275	222	293	191	336	328
ADPRHL1_TTGAGAAGCTTCCAGAACGC	643	501	337	548	272	255	336	355	297	379	329	257	360	473	202	225	241	166	196	202
ADPRHL2_GATGGCGCCATTGTAACCCA	316	243	293	370	173	146	58	355	611	145	127	83	112	250	167	133	101	147	206	193
ADPRHL2_GCAGCCTCGGAAGCGCGAGA	547	203	197	276	764	554	50	265	99	121	195	116	94	454	120	256	38	155	122	159
ADPRHL2_GGCTAGCAGGGACTGCACCA	391	239	123	148	78	212	160	204	121	202	29	61	299	350	131	110	90	757	254	289
ADPRHL2_TACAAGAAAGACCCTGACAG	443	203	371	465	264	1007	455	519	90	132	369	319	389	408	193	162	251	218	176	168
ADPRH_AGTGCAGCTGGAGATGCCCT	357	53	39	78	91	51	117	110	86	79	52	4	19	249	33	107	158	63	45	59
ADPRH_ATAGCAGACCACCCTTGCAG	708	507	268	247	204	388	486	144	153	212	552	266	328	473	124	126	224	303	184	202
ADPRH_GAAGGGAATCCTCCAGCCAT	564	291	330	132	358	116	143	347	187	371	131	163	396	464	153	520	190	263	392	255
ADPRH_TAGAATCACTGTCTCCACCA	814	635	452	650	363	154	400	728	541	306	612	503	310	622	228	307	253	268	384	501
ADPRM_ATAGACATGAACTGTGCCAA	529	228	381	181	282	244	366	316	223	215	418	290	250	440	403	188	71	193	156	277
ADPRM_ATGAGACCAAATGACTGCCA	602	354	239	495	147	140	127	299	338	239	242	221	294	530	455	279	552	457	332	282
ADPRM_GCTGGTCACACCCATGATGG	460	165	397	187	196	259	128	111	249	365	203	459	626	366	177	173	148	72	259	238
ADPRM_GGCCAGGCACACATTGTCAG	550	489	356	428	298	226	203	257	254	423	515	197	494	410	935	201	215	349	287	350
ADRA1A_CGGGTGCAGGGTGTAGCCCA	488	87	171	77	244	90	231	119	91	90	53	81	176	267	76	67	50	69	51	61
ADRA1A_GGCGGAGAAGGGCAGCACCG	114	NA	2	24	19	114	69	28	NA	1	NA	26	NA	124	6	NA	NA	1	NA	3
ADRA1A_GTAATCCTGGCAGATCCACG	530	332	336	228	332	164	387	311	163	330	415	370	236	435	264	122	70	290	185	300
ADRA1A_GTTGCAGAAGACCCTGCCGA	589	451	433	351	182	313	207	259	391	329	243	510	161	616	204	181	367	327	292	317
ADRA1B_AAAGAAAGCAGCTAAGACGT	744	398	375	420	163	180	190	512	200	163	474	640	323	509	178	281	238	264	463	294
ADRA1B_AAGGCGCACAGCTCGACTGG	665	398	577	754	387	293	306	285	365	339	428	568	471	477	289	150	270	285	245	202
ADRA1B_GAAGGAGATGTCCAACTCCA	192	74	81	88	73	126	96	57	103	102	NA	12	8	156	193	44	299	97	120	134
ADRA1B_TTTGAAGCCCGGCTGCCCGT	732	315	585	382	288	349	265	550	540	505	203	397	407	595	392	161	278	272	240	290
ADRA1D_AGACACGCCAGAGAGGGCGG	261	18	11	141	15	14	16	28	64	16	1	NA	NA	123	26	73	17	9	24	9
ADRA1D_GCAGCACAGCACGTCCACGG	726	420	289	95	108	175	378	133	96	130	241	386	292	667	253	101	249	261	201	441
ADRA1D_GGACAACCGGAGCTCCGCGG	476	162	219	286	300	113	143	118	124	133	245	305	398	291	139	89	219	146	243	220
ADRA1D_GTCGCACAAGATCCGCGCCG	227	166	251	232	100	109	172	111	125	140	161	300	110	145	83	151	49	117	82	52
ADRA2A_ATCGAGAAGAAGGGCGGCGG	539	102	321	294	161	463	180	161	121	131	30	133	101	396	98	135	117	171	119	211
ADRA2A_CCAGGAGCAGCCGTTGGCCG	454	352	306	334	194	226	97	160	164	333	230	351	200	261	110	327	306	135	289	222
ADRA2A_GCGTGGCACGGAGCACCCGA	333	236	340	185	292	1362	148	92	124	170	27	224	279	373	256	140	85	159	166	164
ADRA2A_TTCTCGATGGAGATGAGCGG	457	397	207	350	228	166	176	140	224	362	424	772	157	409	255	258	87	181	280	241
ADRA2B_AAAGAAAGATCCGATGCTGG	732	216	302	222	354	260	316	268	88	72	385	291	563	394	176	74	174	317	142	499
ADRA2B_CCAGTGCAAGCTCAACCAGG	788	310	236	375	583	414	681	134	482	312	513	320	493	557	119	150	125	209	206	177
ADRA2B_GGAAGGGCAGCCCAACTGGG	417	116	84	36	78	35	97	74	149	62	47	6	65	239	18	69	112	17	50	17
ADRA2B_GGGCGGCAGCGAGATGACGG	465	366	439	215	201	206	214	384	306	567	198	147	278	341	261	52	183	290	169	235
ADRA2C_GATGAGCCACACGGCCACGA	472	199	213	111	224	200	261	131	296	412	251	225	55	404	166	254	87	165	256	259
ADRA2C_GCCGGACGAGAGCAGCGCAG	445	258	259	161	258	203	262	357	206	360	304	149	252	417	471	293	338	282	184	257
ADRA2C_GCGCGACAGGAAGAACTCGA	426	465	459	579	290	199	296	255	232	479	460	670	299	415	145	332	159	265	244	275
ADRA2C_TGGCGGTAGAGCGAGACCAG	508	401	481	498	232	302	214	618	436	653	240	303	227	421	166	227	193	141	122	206
ADRB1_ACGGGCGTGCGGGTAAGCGG	674	392	334	383	199	174	173	305	233	253	246	209	204	485	123	205	111	243	223	157
ADRB1_AGAAGGAGCCGTACTCCCAG	485	200	152	358	215	109	201	196	159	542	62	91	186	412	200	349	182	250	265	382
ADRB1_CAGCCGCGGCGTCTTGGCGA	486	462	212	353	131	339	166	483	396	337	166	263	271	398	182	165	195	200	346	329
ADRB1_TACGGACGAGGCGATGGCGT	527	656	688	485	417	219	246	576	631	847	494	513	508	635	281	243	317	241	255	384
ADRB2_ACGAAGACCATGATCACCAG	847	350	544	600	279	255	351	396	225	513	427	684	546	531	291	284	365	312	352	159
ADRB2_CAGACGCTCGAACTTGGCAA	562	285	320	135	446	142	71	840	350	762	678	304	64	367	192	452	213	225	226	157
ADRB2_GACCCTGTGCGTGATCGCAG	391	132	162	121	209	137	54	214	156	153	323	182	254	344	219	167	184	124	155	150
ADRB2_GACGAAGACCATGATCACCA	696	277	272	113	387	53	251	246	349	348	210	300	226	487	331	143	232	354	283	648
ADRB3_CCAGTGGCCAGTCAGCGCCA	1145	677	551	533	440	465	379	512	966	389	934	716	231	989	286	486	336	426	365	488
ADRB3_GAGGCGAAGGCACAGCAGCG	555	401	286	417	170	115	572	706	330	544	323	447	245	425	217	219	312	205	231	430
ADRB3_GATGCTCTTCGTCTACGCGC	404	166	102	191	63	254	232	169	73	175	49	55	70	382	97	55	158	93	74	134
ADRB3_GATGGGCGCAAACGACACCG	290	330	252	252	165	65	280	47	207	170	184	154	185	225	173	312	138	173	146	268
ADRBK1_CGTGAGCTACCTGATGGCCA	1104	575	668	396	645	429	688	671	596	642	448	725	446	803	376	685	347	352	553	524
ADRBK1_CTTGGTGGAATTCTATGAGG	571	201	210	276	215	340	161	157	160	80	156	74	59	362	291	35	107	178	170	310
ADRBK1_GAAGTACGAGAAGCTGGAGA	678	84	252	354	292	282	209	141	229	185	569	507	440	411	335	154	60	151	218	270
ADRBK1_TGTCATGCAGAAGTACCTGG	1037	594	635	640	313	287	396	543	273	893	287	448	489	803	809	186	454	574	439	752
ADRBK2_AAGCGGCTGGGCTGTCACGG	543	318	287	430	512	207	324	467	312	324	200	380	88	465	121	152	231	184	478	169
ADRBK2_ACTCTACAAGAACTTCCCTT	687	275	436	308	381	342	422	230	451	423	176	411	425	576	224	319	121	375	432	241
ADRBK2_GGAAGGACTGTATTATGCAC	551	179	411	343	240	349	227	434	326	281	132	267	202	496	439	256	277	269	197	245
ADRBK2_TGACCGAATGACACTCACCG	824	313	379	354	268	293	269	513	257	284	823	1109	376	533	145	154	380	263	296	405
ADRM1_CAGCACGTAGACCCTCCCGC	1013	287	395	400	194	144	224	438	532	450	1153	948	808	735	327	135	48	235	229	212
ADRM1_GGCGGGAAAGATGTCCCTGA	439	70	18	21	36	35	22	103	52	83	138	160	53	253	62	34	58	42	74	69
ADRM1_TGAGCTGCATGAGCTGGCTG	594	209	234	310	130	186	172	442	254	878	119	265	188	436	161	187	468	183	114	241
ADRM1_TTCGTGGCCGCTGCTTCCGC	892	363	384	661	285	360	282	469	304	1065	755	693	853	688	350	206	139	331	233	568
ADSL_ACAGCAACGTTTCCCAACTG	669	12	2	22	4	NA	NA	NA	60	NA	NA	NA	NA	527	NA	NA	NA	3	1	NA
ADSL_CACGAAGCACATCTCCGGGC	343	23	46	31	24	NA	9	NA	8	7	NA	23	1	286	7	NA	1	NA	33	11
ADSL_GGAGAACATCGACTTCAAGA	355	48	25	NA	6	19	16	NA	NA	NA	2	55	NA	382	NA	16	NA	14	13	18
ADSL_GGCAAGCCGAGAGATCACTC	192	NA	NA	NA	NA	NA	NA	NA	NA	NA	NA	NA	NA	192	NA	NA	NA	NA	NA	7
ADSSL1_ACAGGAGGTCGCAGATGCGG	568	225	207	191	223	110	207	326	438	269	186	211	142	352	71	36	163	159	182	159
ADSSL1_CAACAACGCCGGCCACACGG	890	409	669	572	477	457	480	496	690	873	389	597	423	763	368	367	294	513	354	561
ADSSL1_GAAGAGCCAAGCCAGCATGT	938	469	397	334	189	188	135	324	702	560	331	311	449	632	284	186	134	339	184	198
ADSSL1_TGCTGAGCGGATCAGACCCA	921	348	315	347	389	320	467	717	865	734	818	423	58	631	129	137	991	222	267	403
ADSS_AGTTTGGTGTAACTACTGGA	429	21	24	34	3	32	9	22	29	46	6	NA	NA	321	NA	6	2	NA	NA	2
ADSS_CAACAGAGACAAGAACAAGC	777	61	77	90	158	26	34	105	82	153	76	36	68	565	109	8	25	30	33	17
ADSS_GTTCGCCGAGACCTACCCGG	445	84	240	187	37	23	33	81	130	507	77	60	47	290	22	27	4	18	18	8
ADSS_TAAACTCCATCTCTCACCAT	1043	40	102	46	491	65	6	69	44	25	27	74	14	846	NA	9	22	1	7	9
ADTRP_AGAAAGCTGCTAGACCCAAG	798	607	964	757	353	543	389	256	782	708	420	768	406	615	383	214	312	296	358	458
ADTRP_GACGACTTCAGCCAATGTGA	575	320	298	427	577	1221	1507	648	451	459	134	179	438	503	415	313	175	279	455	430
ADTRP_GATGACAGTATCTAGGACCT	390	265	148	218	63	37	61	132	123	174	155	460	106	315	114	109	111	197	81	175
ADTRP_GCATGTAGAAGTCTTCGTCA	698	527	383	294	622	325	301	286	349	231	223	568	481	600	299	279	209	515	560	388
AEBP1_GAGATCGAGGAGTTCCTCGA	126	15	91	35	24	15	15	256	112	113	12	81	90	69	30	9	25	40	58	27
AEBP1_GCCCAAGGAGAAGCCACCTA	614	488	500	543	308	276	347	450	466	596	482	794	408	513	337	560	506	238	463	393
AEBP1_GGAGACCGAGCAACCCACAC	708	302	478	365	275	140	367	199	173	180	234	252	348	518	196	242	366	273	133	151
AEBP1_TAACTGGCAGAATCCAGGAG	273	18	139	23	11	16	13	NA	55	2	2	5	15	185	26	9	75	39	42	13
AEBP2_AGCAGCGTAGTCTCCAGCGG	443	295	433	310	153	57	173	478	627	261	472	266	211	365	96	50	216	84	53	96
AEBP2_GCGGCGCTGCTGCTGAACGG	674	356	262	368	83	99	225	443	905	484	495	409	272	454	234	202	369	80	131	96
AEBP2_GTAGACAGCACAATTTCCAG	571	228	217	223	78	100	96	176	343	404	231	392	89	541	246	164	272	27	56	66
AEBP2_TAGACAGCACAATTTCCAGT	952	317	530	411	72	265	268	1114	629	531	622	910	348	772	170	165	123	68	124	119
AEN_GAAGGAGCCGACAGCACCAG	467	133	68	108	54	2	61	57	85	180	23	74	193	294	32	55	96	127	94	140
AEN_GCGGGTACGGTAGTCAGCGA	285	132	103	190	101	33	11	87	114	114	431	194	62	239	42	24	147	26	92	118
AEN_TGGCCCGATGACCTGGCCCA	683	162	467	444	589	519	463	131	372	311	282	402	365	449	234	147	361	253	200	160
AEN_TGTGGAGGCCGGGCTCGCTG	496	173	199	144	180	191	321	224	125	256	136	39	168	384	66	46	52	41	90	114
AES_GAAGACAAGAACGGGCACGA	432	266	140	93	264	98	257	148	122	136	104	268	111	429	244	50	165	296	232	274
AES_GATGCGGTCGCAGGAGTCCG	291	235	153	205	145	83	46	110	405	148	106	311	39	270	120	118	78	138	197	141
AES_GCTGAACGGGATTTGTGCCC	256	166	143	105	96	110	62	79	124	69	234	30	31	161	236	37	17	102	75	66
AES_GGTCTTGGGAGCCATTGAGA	600	355	204	188	290	153	237	243	189	273	172	249	81	488	225	105	68	183	86	158
AFAP1L1_AACACAGCAGACCTCCACTC	722	675	688	610	334	418	558	528	250	246	643	1199	513	645	221	174	207	295	445	362
AFAP1L1_GCAGAGCCGAGAGCAGGCCG	209	124	158	162	65	46	69	19	51	65	2	138	154	200	22	104	54	96	122	54
AFAP1L1_GGCGCCATGGACCGAGGCCA	472	191	227	240	251	124	152	347	189	189	172	262	140	433	128	86	434	152	114	179
AFAP1L1_TGAGGTACTCGTGGTCCAGG	671	339	181	239	155	279	305	431	369	504	169	473	163	528	173	234	228	207	262	324
AFAP1L2_AAAGCCGGAGGAGCTCCGCC	280	146	120	136	92	78	96	240	189	206	326	157	96	207	82	58	46	91	194	135
AFAP1L2_GAGCAGGGCCTGCTACCCAA	461	173	190	202	479	102	209	303	28	410	320	190	84	339	77	80	100	51	127	89
AFAP1L2_TGGAGACTCCGTCTTTGGGA	491	188	119	221	196	305	170	382	151	224	158	113	166	323	117	156	147	237	122	146
AFAP1L2_TTACCAGTGGCCCTCGCCGG	754	463	320	444	283	312	294	514	381	419	385	187	494	590	161	236	269	197	147	245
AFAP1_GAGCTGAAGATTACTCAGCA	147	271	113	89	13	50	68	116	58	53	3	79	4	105	102	99	36	201	83	57
AFAP1_GGAAGAAGCGGTTCGGCCAG	416	258	286	91	158	92	177	48	157	108	308	188	164	335	207	66	99	171	302	105
AFAP1_GTCAGAATGAGACTCACCTT	809	452	482	544	318	585	458	887	592	578	398	989	930	538	403	303	217	332	259	215
AFAP1_TGCCGGAGATCCCTCAGCCC	478	290	139	281	144	190	290	170	186	195	421	332	269	465	130	499	332	155	147	238
AFF1_AGGCGGGAAGCAGACACCTG	647	252	183	173	114	118	99	188	140	891	58	405	29	417	220	51	94	154	134	222
AFF1_CATGGGCCGGACATAAGCCG	554	269	516	266	215	386	100	278	259	248	195	426	227	385	160	121	138	235	372	182
AFF1_GAAGATAAACAGCCGCCCGC	431	245	177	180	145	198	125	133	63	68	137	312	228	305	120	178	83	139	165	83
AFF1_GGGCCTCGGCCTGTTCCCAA	583	119	338	271	226	162	118	250	186	241	199	131	96	434	149	76	50	179	143	181
AFF2_ACTTTGTAAGGTGAATCCTG	711	291	337	578	242	106	144	900	647	351	668	411	347	447	277	184	328	264	227	434
AFF2_CCTCCAGAAATAATGCACGG	662	355	543	449	355	196	223	406	279	362	508	789	718	355	265	262	244	297	274	455
AFF2_CCTGCAGTGCAAGCCAGCGG	368	200	176	328	805	409	633	254	200	171	117	215	143	226	98	102	139	76	141	125
AFF2_GTACTGGCAAGCCAGGCCAG	204	199	270	172	113	171	118	108	124	121	50	173	107	152	90	64	127	28	83	121
AFF3_CAGATAGAAATGCATTACGG	751	403	321	578	225	160	200	278	142	702	316	169	166	484	364	73	37	165	169	317
AFF3_GCCGGAGCCTGCCAGAGCCA	380	346	343	319	151	192	102	231	232	523	214	457	231	285	46	169	101	127	129	76
AFF3_GCTTGAATAGCAGAAAGTGG	614	379	386	449	353	123	400	608	913	1287	328	285	461	431	283	123	91	232	218	115
AFF3_GTAGTGCTACAGATAGACGA	344	162	212	136	96	75	93	119	98	172	234	318	173	176	75	128	114	123	157	166
AFF4_ATTGTGATAAGACAATGCCG	497	444	460	379	255	509	171	519	404	463	594	968	430	291	100	35	37	107	79	112
AFF4_CATGGGCCGCACATAGGCAG	642	229	327	278	447	153	245	280	193	166	329	430	94	536	143	429	185	226	292	244
AFF4_GTATGAATAGCCGTTAGAGG	529	308	542	486	487	111	210	334	255	323	324	198	281	395	108	127	99	218	145	122
AFF4_TCGGGAGATGCACTCTGGGA	559	455	443	288	2757	1151	1865	160	163	199	452	336	381	344	166	150	82	167	167	131
AFG3L2_AGAAAGATGATTCTCACTGG	353	NA	15	1	11	29	27	70	10	3	NA	NA	NA	251	23	2	3	4	7	NA
AFG3L2_AGGTAGGACTCACCGTCCGG	381	9	40	35	1	26	34	6	NA	4	NA	NA	NA	272	13	7	4	29	26	3
AFG3L2_CGGGAGAGAAATCACTTGGA	734	57	4	1	23	38	14	NA	8	NA	40	1	104	495	4	2	8	15	6	22
AFG3L2_GAATCTGGAAACTTTACAGC	451	149	75	68	39	95	72	183	61	122	169	192	113	349	60	147	324	126	108	92
AFMID_AGTCGGACAACCCATCGGCT	514	330	280	196	208	245	259	234	164	203	235	272	214	341	82	78	269	185	119	130
AFMID_ATGCAGCAGGCTCTTCCTGG	1056	438	594	482	279	285	423	767	266	471	304	274	191	700	463	168	382	264	285	204
AFMID_TCTGCAGACATCTTCTTCCA	982	742	496	589	289	388	426	517	412	729	977	352	259	717	556	420	400	387	683	628
AFMID_TTCTTCCTGTTCTTTCACGG	750	729	520	536	546	336	437	467	469	433	562	473	420	549	445	302	305	419	376	502
AFM_AAGAGACACCAGTTCTTCAG	376	202	134	287	237	71	204	42	50	150	317	408	177	195	91	55	146	115	165	82
AFM_TAACCCTGCCCACACAACCT	1318	911	734	610	452	286	553	835	547	594	561	915	596	1032	607	384	478	433	323	388
AFM_TCGAACTATCAACCCTGCTG	771	348	401	492	655	532	437	464	419	370	273	467	301	851	644	324	446	388	439	365
AFM_TGTGCAGTGCATCCGTGACA	884	717	662	654	380	423	555	543	537	647	918	746	552	712	369	353	385	422	597	523
AFP_ACTGCAATTGAGAAACCCAC	650	234	472	440	221	456	286	534	424	759	358	543	331	426	179	321	98	231	164	270
AFP_ATGCTGCAAACTGACCACGC	859	481	303	278	311	369	273	453	311	394	239	518	564	637	234	322	211	421	176	360
AFP_ATTACTGAGACAGCAAGCTG	548	254	310	422	172	602	338	230	74	237	101	135	180	295	128	212	200	121	127	133
AFP_GTACATGAGCACTGTTGCAG	610	286	331	417	155	180	183	275	307	314	600	311	111	529	210	282	163	247	183	294
AFTPH_CATGGTGGCTGTCTGACCGA	968	472	556	367	352	234	254	231	390	435	699	188	204	757	512	525	411	360	412	611
AFTPH_GAAGCTATCAAGGTGATCGC	274	106	83	61	46	23	64	136	24	62	32	25	158	159	52	29	12	98	50	16
AFTPH_GATAACAAAGGAGACACTGA	362	207	290	156	300	131	451	198	224	253	185	474	232	230	61	23	99	116	72	215
AFTPH_GTTTCGGGTGTCTATTCCCA	648	232	200	476	170	173	150	343	404	438	94	264	222	296	158	331	186	180	304	192
AGAP1_ATTGTGGGTAACTTGGCCAG	510	868	638	535	568	386	834	510	419	1346	478	391	115	386	253	442	425	281	190	327
AGAP1_CCATTCCTGGCTGTTCACGA	975	640	952	560	607	442	599	733	1189	895	464	558	291	693	788	691	329	452	393	680
AGAP1_GGTGGACCGACTCGAAGCGC	384	394	484	374	644	478	349	270	181	419	631	499	313	274	174	88	310	153	172	266
AGAP1_TATAACAGCGTCCACCCACA	1169	1528	1227	680	841	777	712	1295	634	1251	1378	711	456	912	922	1027	925	551	508	534
AGAP2_AGTGGAGCCAAAGCCGGCGG	343	262	221	292	159	163	105	162	95	121	285	110	427	325	98	61	72	44	158	81
AGAP2_GAAGGGAACTCAGCTGCCCA	369	85	113	158	125	194	87	142	114	148	107	89	104	322	34	209	45	69	138	89
AGAP2_GCTAATCCGAGAGGAAGCTG	131	65	115	34	36	60	95	57	31	47	9	50	28	73	166	25	6	7	12	19
AGAP2_TGTGGATCGGGTCTTCCAGG	640	245	254	200	269	403	183	52	103	194	121	90	65	490	147	81	52	179	152	281
AGAP3_AAACACCACTGCATCCACCC	1102	715	416	699	574	444	515	1015	839	689	285	1097	570	850	240	286	468	272	421	317
AGAP3_GATGCACGGACTCGAAGCGC	756	285	822	608	383	297	352	335	249	726	849	600	633	469	140	254	141	218	201	396
AGAP3_GCATCACCTGGAGCTCAGGG	606	143	149	259	202	109	100	408	80	189	106	270	72	487	79	67	138	129	127	165
AGAP3_GTCTAGCGGGAAGTCAGCCC	403	330	405	447	399	238	344	209	153	902	246	397	63	323	169	116	178	200	244	213
AGA_AAGACAGGACATATTGCTGC	415	499	471	312	164	279	205	425	410	327	826	353	646	370	188	196	248	186	324	265
AGA_AGGGCTGGAGCAGCGCACTA	705	454	333	444	302	198	488	550	455	951	584	363	451	337	195	247	416	251	274	247
AGA_CAATATATCACCATTCCCAG	888	397	420	348	560	266	137	297	481	333	168	273	201	639	311	97	213	283	221	371
AGA_TGGAGGGCATTAGCATCTGG	761	341	495	306	387	534	391	335	343	508	394	767	102	532	432	377	220	267	300	373
AGBL1_GCACTGCTGGCTGTGACCAA	510	141	126	235	204	238	302	169	157	178	178	129	50	430	239	88	130	213	266	188
AGBL1_GCCAGGAAGAACCTATCCCA	567	235	124	275	326	58	187	672	335	501	57	187	213	442	195	294	147	116	203	157
AGBL1_GCTGGGAATTAATGGAGCCA	267	177	216	296	126	58	170	250	190	831	36	210	324	186	106	37	255	135	91	106
AGBL1_GGCCGCAGAGCAGTGAACCG	201	154	227	182	62	85	69	72	91	155	48	84	66	158	76	56	27	64	46	32
AGBL2_ACACTAACAAACACACTCAG	717	436	408	286	427	484	255	388	634	569	200	301	193	566	124	108	133	168	310	220
AGBL2_ACCCAGGGTGGACCCGCCAA	629	230	388	230	227	275	279	149	269	228	225	270	269	434	528	208	291	668	288	222
AGBL2_GATACCAGACACCCTGCAAA	647	210	304	268	238	130	222	230	168	111	400	569	242	348	54	55	230	170	164	190
AGBL2_TAAGGACTTCAGATCTTCGA	536	351	156	473	294	227	276	55	127	48	251	303	366	257	55	132	94	104	151	101
AGBL3_GTCCATTGAGCCCAACACGG	797	412	586	433	291	187	999	328	538	614	555	446	989	549	435	399	238	263	287	471
AGBL3_TCACAAATAAACACACCCAG	724	359	189	295	164	312	203	454	282	522	89	628	221	429	317	217	178	253	381	310
AGBL3_TGAGAGTGGTAATCTACAGA	467	429	394	156	292	414	288	258	309	278	197	471	170	355	245	137	171	236	189	133
AGBL3_TGAGCCAGTGTATATCCCAA	851	359	413	269	800	407	382	206	144	542	258	232	480	528	155	275	376	327	207	308
AGBL4_CACAGGACGAGTCCACCCAG	744	440	542	527	187	335	340	284	344	185	407	504	669	499	169	390	294	117	101	144
AGBL4_GTAGGATGGACCCATGGAGA	379	100	242	125	390	75	99	96	191	90	169	196	111	250	50	42	33	36	27	69
AGBL4_TGAAGACCAGGTATTCCCGG	480	207	475	396	381	334	146	204	163	258	644	203	198	338	180	127	170	217	198	242
AGBL4_TTTGCTCACATTCCCTCCAA	608	419	361	132	356	190	284	187	101	221	233	175	192	544	341	158	370	196	506	220
AGBL5_AAGATTCCACCTTCTCCACG	811	529	430	635	234	189	229	611	549	445	399	539	730	618	419	441	346	231	245	384
AGBL5_AATAGCAAAGGAGCTCCCGA	499	496	276	315	198	387	175	211	173	156	123	176	135	273	220	156	80	191	200	217
AGBL5_TAAGCAGTAGAGTACACCCA	436	108	150	93	236	121	197	217	309	284	201	125	206	306	128	113	26	73	90	249
AGBL5_TGGAGAACTTACCTCAAAGG	438	189	187	348	89	130	352	192	261	445	112	186	26	341	165	168	177	213	206	237
AGER_ACACGAGCCACACTGTCCCA	776	488	788	517	565	436	239	489	520	525	526	799	483	764	474	272	351	443	519	416
AGER_ACTGGTGCTGAAGTGTAAGG	413	394	430	264	184	226	327	60	102	198	297	225	155	252	245	143	110	66	104	189
AGER_GGTGGAGCAGTAGCTCCTGG	155	336	223	137	50	25	3	274	104	192	423	43	234	136	114	83	113	35	81	79
AGER_TCTGCCTCTGAACTCACGGC	587	171	395	371	250	193	241	107	338	157	56	108	110	470	280	210	226	254	265	375
AGFG1_GAGGATTAAATCCACCACAC	388	188	179	284	184	118	168	63	36	128	28	88	149	228	148	273	57	254	133	184
AGFG1_GCCAGAACAAGCCAAAGTCG	461	563	220	252	271	270	156	95	253	114	53	62	181	383	237	254	353	193	220	172
AGFG1_GGAGCAGGAGGTACACACGA	650	364	681	552	364	303	377	206	184	383	139	335	245	518	142	284	156	165	234	138
AGFG1_TTGAGAACGACCTACAACTG	577	371	409	482	403	616	391	124	316	382	121	310	171	427	197	428	631	277	239	620
AGFG2_GAAAGTGAAGGAGTTTCTCC	413	209	225	138	93	131	267	261	93	128	322	389	282	261	68	120	135	198	92	159
AGFG2_GATCACCCAGAAGTGTCCGA	153	25	98	52	17	20	22	17	86	31	74	NA	33	129	56	28	35	50	39	71
AGFG2_GCTGGGCGCACTCGAAGCAG	423	227	194	75	180	71	178	114	107	380	28	353	209	327	98	246	94	230	117	113
AGFG2_GTAGTATTCCTGCAATCCCG	387	186	228	146	65	67	97	194	74	326	63	93	316	251	143	32	68	53	47	158
AGGF1_AAACAGAGAACCATGCTCCT	439	106	167	191	123	109	238	210	169	232	107	206	179	250	47	77	173	186	151	135
AGGF1_AAAGTCACTGTTCCAACTAG	624	215	199	342	159	161	152	96	111	147	144	211	55	359	132	57	26	74	136	56
AGGF1_CAACCAGGAGCTCCGCACGC	701	238	192	288	269	241	321	124	107	266	247	292	237	501	109	245	110	183	284	267
AGGF1_TAATGATGAGCCTTCTAAGG	410	214	273	107	443	152	211	97	79	157	65	150	54	401	132	73	89	101	75	78
AGK_GATGTGATCATTGTTGCAGG	437	152	415	307	284	205	217	356	216	389	490	311	108	454	822	121	102	171	100	206
AGK_GCAATGACCGGCCTTCGATG	617	121	163	140	492	152	111	189	94	198	164	323	163	447	175	213	200	228	227	195
AGK_TACTGGGCACAACCACAGGA	395	83	132	313	69	104	56	167	138	247	99	78	72	207	55	47	63	62	128	99
AGK_TCCAATGGGAATCTTACTGA	666	312	484	547	227	196	189	431	325	490	194	152	166	477	203	75	277	87	112	256
AGL_GATAGTCCAAGAGTCTGCAA	428	302	264	238	200	100	126	331	210	360	197	208	340	352	52	152	206	157	113	126
AGL_TATGAACGACTGGCTGGCCA	385	279	388	315	202	187	345	250	252	317	600	334	150	305	422	159	143	161	205	183
AGL_TGAAGAGATAGACTTCTCCA	215	126	25	85	133	10	27	74	42	125	223	576	37	133	33	34	74	57	73	73
AGL_TGAAGAGTAACACAGTCCAA	464	212	295	239	262	91	299	256	148	197	146	240	50	294	193	367	349	161	244	346
AGMAT_AGGAGAGAAGCTCTACCACG	371	227	139	267	120	123	159	174	178	240	96	28	117	386	65	52	70	91	100	63
AGMAT_ATATCCCATATTGCAAGCGA	531	177	274	221	216	196	306	109	214	164	398	368	110	271	195	113	47	105	214	182
AGMAT_TTGCAGACTGACATTACCCA	1069	905	676	550	330	209	276	647	623	766	761	503	424	815	418	295	244	367	410	504
AGMAT_TTGGAGGTCCCAGTATCCAG	240	42	84	63	33	100	104	110	97	79	108	20	80	191	10	24	31	6	64	102
AGMO_AAGGCTGAATACCAAGTCCA	621	410	314	405	410	322	309	462	254	237	393	996	717	406	275	195	222	301	208	205
AGMO_CAAGTCCATGGAGAATCCCA	538	136	177	208	312	204	43	120	126	137	63	139	109	440	41	102	129	99	105	209
AGMO_GAATCAGTTCCAAAGGACCA	559	420	408	333	231	367	321	267	238	561	391	287	409	420	204	423	196	280	272	255
AGMO_TAATGAAGCAAACCCTCAGA	391	60	181	145	168	224	170	67	132	303	140	35	16	277	61	50	543	83	182	136
AGO1_ACTGTCACAGCACTGCCCAT	770	646	452	680	605	714	699	832	363	310	823	923	333	731	375	197	539	261	242	280
AGO1_AGGGATCTGGCCGCTGACCA	780	303	290	371	621	351	346	160	284	234	397	411	288	660	236	120	369	261	351	346
AGO1_CGACGTGTACCACTACGAGG	523	174	178	203	200	126	191	322	122	507	147	36	195	417	102	41	199	156	194	177
AGO1_TGGGATGGAAGCGGGACCCT	435	32	37	99	21	47	29	88	114	92	22	38	2	250	64	16	9	44	50	51
AGO2_AACCTCTGACAGATTCCCAA	726	290	215	255	257	214	260	202	141	169	310	37	100	563	273	237	134	699	330	636
AGO2_GGTGAAGAAGGAGCGGCCCA	425	139	170	321	286	245	291	172	95	133	216	368	170	386	126	175	79	250	125	300
AGO2_TACACGATGCACTTTCAGGG	898	381	342	331	682	384	523	688	595	576	473	401	437	670	406	295	232	490	717	339
AGO2_TCAAGCCAGAGAAGTGCCCG	777	295	265	339	204	271	150	557	389	572	513	319	302	570	411	375	376	690	550	352
AGO3_GATATGACCACCCTCTGGGA	517	198	97	268	157	247	155	60	71	285	86	238	276	454	226	112	207	141	188	92
AGO3_GTAGCACCACATCAACGGCA	461	389	283	286	355	225	180	452	273	356	473	303	157	545	235	73	216	231	165	265
AGO3_GTGCCCAGAAGACCTGGCTA	517	280	134	299	130	140	344	482	236	511	194	319	135	330	142	128	102	147	359	286
AGO3_TGAATGGAAATCGGCTCCGC	463	392	534	393	398	283	387	314	324	191	500	471	320	462	148	136	724	227	358	307
AGO4_AAGGGAGGTAGTAGATACAA	432	261	160	325	161	186	198	122	226	146	369	273	165	309	281	122	159	105	124	142
AGO4_CAAGGTACTAACCTCATGGA	468	356	362	403	362	338	479	350	492	402	355	340	315	286	192	97	135	194	289	192
AGO4_GGCTGAAACAGGCTAGCCGG	225	106	97	92	273	209	73	319	140	171	112	135	59	227	96	249	95	167	106	216
AGO4_GGGTGGTAGTAACCTTCCGG	162	76	164	104	83	236	396	60	25	63	242	26	107	152	57	89	43	131	89	80
AGPAT1_ACAACAACATAGGGCTGCGA	572	333	134	253	152	201	161	318	242	213	409	97	240	396	290	283	132	280	160	142
AGPAT1_CATCGACCGGAAGCGCACGG	782	417	351	307	681	961	332	640	438	716	214	670	255	572	235	470	544	281	344	385
AGPAT1_GAGGGAACGAGAAACCACAA	466	232	331	160	292	75	142	209	225	278	17	51	97	411	129	101	34	163	192	131
AGPAT1_TCGCACGGCACACACAGGGA	643	392	465	186	289	289	225	401	424	667	432	414	687	524	284	285	316	148	238	261
AGPAT2_AAAGTGTGGATCTATCCCGA	555	317	267	80	113	81	52	192	293	128	132	357	323	395	111	103	170	165	158	264
AGPAT2_AGAAGGAAGAGTACACCACG	838	420	367	515	889	337	436	707	593	429	431	750	628	553	580	644	304	285	181	395
AGPAT2_GCAGACGAGCGAGGCCACGG	169	263	166	267	240	148	152	56	130	80	297	99	83	158	171	65	123	118	133	157
AGPAT2_GCTCCGGAAGGACCTCCATG	710	357	290	484	381	261	164	266	316	261	283	437	133	538	431	233	247	271	132	771
AGPAT3_ACTGTTCACGGACCAGGCCA	783	436	681	631	458	239	233	781	450	507	746	302	566	536	268	341	380	373	555	400
AGPAT3_CACGAACTGGGTCTTCAGGA	349	231	182	213	212	288	138	180	179	386	169	198	242	280	224	125	138	94	143	142
AGPAT3_CCGCAGTCAAGTGCCTCCGG	942	616	565	599	3049	1572	1164	424	443	726	593	574	762	750	345	223	216	478	344	559
AGPAT3_GGAGGAGGACCGGGACACCG	198	52	70	97	145	17	57	64	208	38	51	71	16	134	73	43	71	38	31	52
AGPAT4_ACAGCCCAAAGCGTTCGGAC	507	182	329	365	112	70	165	148	185	223	352	677	49	311	229	236	74	75	120	286
AGPAT4_GAAGCATGAGATCAGCATGC	135	40	100	36	63	34	30	42	165	31	94	23	27	88	23	32	2	120	102	41
AGPAT4_GAGACTTCAGCAGTCCCGCG	429	499	438	597	483	382	578	375	230	622	539	412	464	357	133	86	392	327	237	130
AGPAT4_GATGTGGTACTTCACCGAGA	427	244	238	252	160	224	215	100	194	96	249	599	190	374	424	205	201	199	150	247
AGPAT5_AAGAGAGTCACCGACCATGA	412	12	50	62	138	165	131	28	101	22	68	37	39	314	30	3	39	97	48	87
AGPAT5_CTTCTTCGAGAATTACACCG	812	100	65	138	125	146	140	88	35	57	50	2	16	557	63	111	100	179	274	128
AGPAT5_GAGGCGGCTCACCTGGACCC	252	20	34	NA	5	11	15	NA	NA	NA	1	1	NA	243	4	2	6	5	16	4
AGPAT5_TATGAAGGGAAAGACGATGG	602	80	72	103	98	48	120	20	47	21	65	98	16	343	175	47	21	88	36	106
AGPAT6_AAGCTGGTGGTTCTTCTCCT	629	369	393	573	307	291	200	553	482	551	447	693	450	534	142	524	564	204	250	457
AGPAT6_GATGATCACATCGATCGGTG	371	134	166	117	276	117	85	66	143	165	240	179	32	267	104	57	103	133	139	115
AGPAT6_GTAGAGTTTGCGGATACCAA	444	249	141	193	216	114	85	130	83	341	267	86	50	342	301	195	74	86	128	233
AGPAT6_TCTGGTGGTGGGCACAACTG	749	88	270	108	117	37	209	279	121	195	5	112	28	371	60	39	89	75	57	85
AGPAT9_ACTGATCCCAATGAAAGCCA	635	391	543	610	508	316	273	644	328	381	505	542	232	386	236	230	146	395	292	311
AGPAT9_GAGAACCAGCGTCAGCCAGG	379	16	152	28	119	103	41	252	57	21	85	271	44	245	179	38	44	166	81	53
AGPAT9_TAGAAGATGAAGTGACCCAG	652	416	384	356	185	322	358	750	397	1020	293	565	292	456	195	84	237	145	295	348
AGPAT9_TAGGTTGGCCAGGTTCATGG	979	347	171	450	469	341	469	137	502	456	273	328	130	642	214	120	224	335	212	226
AGPS_ACAGAAGGAGGTGTATCACT	491	214	207	296	123	175	173	227	97	57	98	335	245	327	53	99	176	84	64	122
AGPS_CAAGGCGGTAGCCATGGCGG	110	25	24	24	NA	80	60	31	13	64	NA	81	NA	76	4	2	NA	23	2	NA
AGPS_GGGAGCCTGTCACATCACCA	623	414	469	432	419	453	308	340	190	274	475	431	266	439	234	358	345	122	656	256
AGPS_TATGCTCCACATTTACTCCA	919	563	661	601	505	422	642	463	553	553	410	380	316	757	296	268	450	208	421	361
AGR2_AACTTACAACCAGATTGAGG	533	467	453	343	319	181	165	234	109	562	402	806	590	348	170	78	78	145	76	308
AGR2_AAGAAGCTGACTCCTACCTC	893	748	684	821	628	309	561	468	657	378	383	655	464	508	292	137	210	178	218	180
AGR2_GATGAGTGCCCACACAGTCA	253	143	172	62	52	112	130	141	504	145	54	84	68	265	51	45	66	59	185	90
AGR2_TCGGCTCTAACTGTCAGAGA	312	188	175	144	62	172	55	91	77	95	254	348	143	200	166	143	82	144	229	177
AGR3_CATGATGCTACACTCAGCTT	831	445	415	552	522	312	405	892	295	422	317	1210	447	553	120	415	459	315	366	290
AGR3_CCTCTTGAGAGTGTCTGAGG	304	184	160	160	240	70	68	53	98	55	159	130	95	248	48	49	114	79	130	83
AGR3_GAGAGTATTGACAATCCTCC	90	20	52	21	74	119	65	53	69	58	142	106	29	94	62	15	35	79	15	65
AGR3_GATTGTACACATATGAGCCT	415	429	255	336	396	219	260	372	244	173	192	683	94	350	221	178	121	147	269	282
AGRN_ACACCGTCGCTGCCACACAC	890	329	337	475	758	572	354	372	229	880	520	527	321	757	549	655	261	482	325	578
AGRN_CGTGTGCGAGCCCAACGCGG	189	146	121	52	100	95	130	183	77	208	74	85	50	144	53	55	17	101	132	68
AGRN_GGCAGCGACGGTGTCACCTA	652	425	365	487	117	344	322	376	215	474	485	456	570	596	637	170	185	165	304	333
AGRN_GGTGGAGGAGATCCTCAACG	146	236	113	83	38	64	94	112	35	58	67	160	27	140	45	111	74	37	51	50
AGRP_CTGAGCAGTTACCTCTGCCA	285	133	85	254	158	86	85	357	198	102	66	119	105	160	8	52	20	55	37	57
AGRP_GAAGAAGCGGCAGTAGCACG	544	346	431	238	613	316	398	312	214	233	195	350	121	480	159	125	263	297	286	281
AGRP_GGCACAGCTCAGCACCGCTG	517	160	305	125	188	248	158	182	169	162	355	555	117	360	82	237	164	155	181	130
AGRP_TTACGCAGCGACGTGAGGAG	334	93	147	91	181	97	113	136	66	201	142	50	14	330	237	215	78	155	532	199
AGTPBP1_GAGAGGATTTGAATAGGCAG	618	372	377	479	262	110	389	78	202	220	323	649	133	388	231	250	99	201	231	295
AGTPBP1_GAGCAGCTGTAGCTTCGTAG	189	142	204	83	25	28	70	34	33	2	196	263	72	150	126	31	50	54	52	46
AGTPBP1_TGTCCCAGAATATTCAGAGG	646	445	305	412	185	287	260	196	239	537	283	297	301	445	226	232	86	303	276	168
AGTPBP1_TTCTCGTAAGCTCTGAGCAG	650	184	309	290	80	283	165	328	309	239	230	579	216	504	272	166	766	334	292	355
AGTR1_ACACAGCTATGGAATACCGC	720	265	438	388	434	377	414	281	454	383	127	985	1021	479	237	443	324	145	165	209
AGTR1_ATGGGCTGTCTACACAGCTA	217	75	162	150	35	209	145	54	149	71	298	11	50	116	25	37	27	38	60	107
AGTR1_GTACAGGTTGAAACTGACGC	228	117	224	184	150	42	57	99	52	108	37	5	188	161	50	27	92	83	81	80
AGTR1_TATTTGGAAGGCCCTAAAGA	237	169	159	214	388	243	176	237	206	233	74	87	115	194	109	65	39	113	161	181
AGTR2_AAGCCCGAAGTGAAGACCGC	808	430	488	621	457	229	328	1025	660	1318	858	595	437	561	212	205	490	338	212	329
AGTR2_ACAGGCCATACACCAAACAA	859	608	887	287	368	246	853	1013	731	450	333	564	453	596	491	322	221	307	399	416
AGTR2_ATACATCTTCAACCTCGCTG	764	330	401	319	121	175	157	472	654	414	465	719	365	511	297	241	154	349	313	282
AGTR2_CAGGCCATACACCAAACAAG	609	398	433	356	287	192	140	917	522	1149	570	593	162	468	318	217	334	248	298	208
AGTRAP_AGCCACAGCCCACACGCCCA	1074	680	831	810	535	678	649	285	453	397	377	802	409	890	358	318	281	439	481	410
AGTRAP_CAGGATGGTGAAGTTGGCCC	812	710	552	606	580	646	372	751	740	445	650	812	616	591	642	352	284	256	177	260
AGTRAP_GCAGGAGTCAAGATGCCCGA	625	421	271	208	262	180	254	270	368	456	173	524	330	442	180	225	276	230	284	220
AGTRAP_GTGTCCGTGAGGCTGACCCG	122	28	23	NA	19	28	66	4	67	28	NA	3	25	138	26	32	17	34	21	13
AGT_AATGGCGGGCAGCTCAGCCT	628	246	207	313	225	135	359	235	188	404	179	137	381	411	142	175	84	162	187	255
AGT_ACACAGCAAACAGGAATGGG	703	312	354	255	282	425	178	258	338	362	268	309	74	516	402	218	214	290	332	320
AGT_AGAGCGTGGGAGGACCACAG	491	63	62	72	37	34	39	65	66	199	52	121	71	331	46	37	36	27	30	49
AGT_GATGAAGGGCTTCTCCCTGC	354	209	213	73	242	98	185	8	90	169	56	129	274	248	47	33	20	50	37	120
AGXT2_CAAGGAACATCTTTCTCCTG	372	231	147	240	104	40	66	75	328	380	157	313	190	344	173	56	65	124	97	204
AGXT2_GCGGAAGTGACCAGGCACAA	1183	734	562	599	691	424	476	704	396	771	491	493	321	966	251	305	274	357	415	598
AGXT2_TATGTTGTTTGAGTGCGCCC	744	236	280	311	188	111	233	215	253	623	494	635	311	553	199	171	132	272	134	286
AGXT2_TCAGGCATGAAGTCACATGG	798	353	468	510	427	290	248	421	539	379	307	340	311	583	284	485	242	457	143	242
AGXT_AGGCCACTACACACTGCAGG	739	143	215	190	186	171	377	328	164	432	122	166	342	505	151	227	71	336	144	319
AGXT_GATGATCGGGTCCATGAGCA	420	518	470	209	224	147	184	227	358	275	260	615	475	324	131	103	60	175	251	163
AGXT_GTGCTGCTGTTCTTAACCCA	574	183	160	185	446	831	616	380	227	112	29	136	159	397	81	55	23	97	68	104
AGXT_TGGCTCGGGACACTGTGCCC	462	179	295	199	116	361	180	206	269	243	108	132	189	331	169	261	94	211	108	189
AHCTF1_ATTTACATCCAAGTCTGCGA	413	9	44	26	59	43	89	22	1	25	71	35	NA	266	5	2	8	4	NA	20
AHCTF1_CACAAGTAACAGCAATTCCG	582	38	28	10	8	11	4	98	5	30	15	16	NA	445	54	5	6	10	19	3
AHCTF1_GTTGAAACAGCTGTTCCTGT	494	125	105	42	57	359	240	269	108	473	22	262	92	330	86	124	122	51	100	283
AHCTF1_TGTGGAACACACGCCAACAC	598	333	436	417	398	224	1021	534	438	349	414	608	268	403	164	235	630	288	243	460
AHCYL1_ACACATCACAGCCCAGACAG	873	302	386	536	182	159	155	762	326	545	487	847	656	746	280	208	209	564	177	217
AHCYL1_GAAGCAGCAAACCAACTCCA	698	548	419	581	227	173	245	1229	883	568	366	564	521	476	324	180	282	182	233	234
AHCYL1_TGAACTGTAGCTGTCAGTGG	528	209	132	129	114	101	71	502	301	375	116	131	100	370	98	93	101	237	98	122
AHCYL1_TGACGCGATGCCGCTGCCCG	664	203	254	303	299	297	263	474	333	151	344	251	309	452	159	220	168	296	292	108
AHCYL2_AAATGAGGTCATCCGACAAG	411	265	339	167	560	452	339	261	153	185	157	96	122	349	181	112	376	246	199	170
AHCYL2_CGCCTGAGGCACCTTCCCGG	724	433	420	464	400	268	271	564	370	476	649	398	216	725	279	310	244	272	479	269
AHCYL2_CTGATGATGAGACATCGCCC	533	166	135	301	353	88	214	343	196	135	378	320	193	429	127	107	162	86	148	148
AHCYL2_TACATACACAATGGAGCCCA	604	520	452	275	310	290	307	483	346	792	468	937	283	339	335	209	308	123	228	354
AHCY_AACATGATTCTGGACGACGG	700	NA	NA	26	9	50	8	1	NA	NA	3	6	NA	523	1	NA	NA	7	13	NA
AHCY_AATCTCGGTGATGATGACGC	375	NA	NA	NA	57	7	17	NA	4	7	NA	NA	28	261	NA	6	8	2	NA	39
AHCY_GAAGGTGAACATCAAGCCGC	600	130	244	80	138	152	197	277	315	312	167	538	551	453	56	31	38	153	115	210
AHCY_TGGCTGCCTGCACATGACCG	439	NA	NA	NA	4	NA	13	NA	NA	NA	NA	1	NA	391	NA	11	NA	NA	1	2
AHDC1_ACAGTCGAGGGCCTTCGGCG	535	313	482	418	301	110	213	635	504	531	295	111	335	521	119	196	239	161	159	159
AHDC1_GAACTGTCGGCAGTTTGCGG	362	255	321	252	95	196	142	237	616	329	112	291	50	225	55	66	42	137	105	124
AHDC1_GAGACAGGACGGGCTGCCCG	408	210	209	249	123	33	112	299	186	322	138	156	131	390	150	216	157	139	263	191
AHDC1_TAGCCCACCAGCCACGCCCA	1100	581	364	480	260	337	610	376	550	432	468	829	296	699	414	249	269	226	421	346
AHI1_AATTGGATATCCATCCCGGC	322	154	94	40	125	74	76	161	167	228	125	334	81	225	157	101	64	113	61	92
AHI1_TAAAGTGGAAACGACTCCCT	343	68	93	35	35	71	65	53	115	96	NA	128	43	208	58	53	26	57	52	221
AHI1_TCTCTCATGAAACGTCCAGA	19	NA	NA	NA	29	NA	NA	1	6	NA	NA	NA	NA	16	NA	NA	6	NA	7	NA
AHI1_TGATGATCAACGCCTGGCTG	761	230	344	247	325	228	277	588	515	596	371	274	290	658	426	629	228	355	459	310
AHNAK2_AGTGGACGTGAAACTCCCGG	478	241	260	179	302	232	109	239	247	297	82	143	243	337	175	75	61	57	153	191
AHNAK2_GGGCAGAGACACCTCCACGA	832	465	513	458	397	310	243	478	438	871	310	244	501	605	331	246	207	339	315	379
AHNAK2_GTGGACGTGAAACTCCCGGA	28	7	7	8	6	3	2	2	86	85	24	23	6	7	3	NA	2	7	32	5
AHNAK2_TTGGACGTGAAACTCCCAGA	4	1	10	2	3	2	4	26	1	5	12	3	NA	12	2	7	5	11	17	7
AHNAK_AGTGGATGTGAACTTGCCTA	568	489	270	422	156	217	166	527	304	492	379	562	377	497	98	190	160	250	398	284
AHNAK_TGAGACAACAACATCAGCCT	775	689	806	679	527	548	361	561	595	1084	548	1335	471	773	509	379	633	445	298	594
AHNAK_TTGGCACCTGAAGATGCCCA	196	71	48	176	79	119	49	105	131	51	71	171	74	177	138	28	101	22	60	82
AHNAK_TTTGAAGGGACCCAAACTGA	523	363	280	355	156	215	293	556	415	327	175	497	273	327	312	89	180	335	303	235
AHRR_AGACACCCACCTGTCTCCAA	736	285	535	282	525	328	273	411	240	335	206	375	418	551	330	190	126	238	253	247
AHRR_GAGGACGATGATCCCGCCGG	268	104	210	75	41	32	125	88	69	68	80	40	111	263	95	60	70	59	39	103
AHRR_GGAAGAAGCTCTTCACCCGG	318	149	137	169	244	259	100	95	61	72	18	102	195	236	67	64	171	96	102	119
AHRR_GGACAGCTGTCTCCGGGCGA	197	135	127	153	143	75	207	149	88	48	178	327	27	160	78	48	173	78	55	17
AHR_CCTACGCCAGTCGCAAGCGG	407	321	206	303	109	200	113	179	516	320	501	285	411	279	79	153	131	649	187	173
AHR_GAAGGCCTGAACTTACAAGA	258	200	243	219	117	81	82	220	133	237	379	259	366	355	116	147	117	231	201	199
AHR_TATAACAGACTACTGTCTGG	122	65	50	37	41	45	3	65	44	134	6	NA	14	65	NA	11	9	34	21	57
AHR_TCAAGTCAAATCCTTCCAAG	830	304	373	412	329	276	221	246	271	332	530	485	724	562	198	151	255	134	395	244
AHSA1_AAACAGCGTGGATGAAGTGG	717	425	550	441	448	790	423	534	361	312	148	485	319	616	740	261	159	267	238	274
AHSA1_GCATCCATTAACAATCGCAA	627	242	376	416	149	155	372	242	191	250	130	523	161	532	126	287	122	173	86	155
AHSA1_TGAGCCTGACACAAATCTCG	443	158	280	312	322	165	264	116	88	92	141	158	34	294	161	172	310	181	101	118
AHSA1_TGTAGGTAAGATCATGCCCT	671	582	427	707	747	535	312	406	279	234	619	1176	278	498	148	111	239	158	147	224
AHSA2_AACGAAAGCTATGGCAACCC	390	286	289	365	169	176	128	377	228	206	181	233	85	291	101	88	105	58	96	53
AHSA2_ACTGAGTGGGAATACCCTGC	337	138	268	213	339	143	235	226	152	263	300	227	107	335	91	143	315	162	211	174
AHSA2_GGGTGTAAGGATTCCCACTG	270	313	128	62	113	66	116	28	108	70	103	55	101	267	216	145	329	166	221	83
AHSA2_GGTTCAGGCCTCATCTCCAG	518	181	182	113	132	181	77	47	36	90	93	374	136	317	28	28	23	68	105	131
AHSG_AAGACAAAGGAGCAGGACGA	513	276	382	320	365	92	260	123	160	171	103	45	147	401	142	202	159	168	223	219
AHSG_AATCTCAAACAGCTCTCCGG	801	294	212	293	441	214	261	346	438	384	381	272	445	465	183	188	104	191	291	506
AHSG_AGACACTGTAAACTCCACAT	713	231	220	273	287	137	355	417	299	537	348	112	234	611	174	414	292	298	219	377
AHSG_TCTCCGAGCAGACTCAGCCG	7	NA	NA	NA	NA	4	20	95	11	2	NA	21	NA	10	NA	NA	6	NA	NA	NA
AHSP_AATAAGGATCTCATTTCCGC	433	110	164	183	123	96	142	53	193	315	368	186	76	256	101	42	144	161	91	99
AHSP_AGAAGACATGGTGACTGTGG	768	485	623	785	266	298	311	327	308	421	175	153	334	551	274	133	639	277	197	243
AHSP_AGAGCGAGACAAGGCTCTGC	211	243	73	145	37	38	68	293	214	286	314	332	162	217	129	154	49	108	50	24
AHSP_TGAAGAAGACATGGTGACTG	762	647	495	489	178	333	484	390	341	606	505	456	382	502	336	200	299	254	291	231
AICDA_AAGTCATCAACCTCATACAG	800	652	454	458	546	317	286	557	211	194	174	300	519	532	173	171	394	186	251	272
AICDA_ACAGCCTCTTGATGAACCGG	628	241	149	225	113	194	132	278	233	389	72	334	116	431	206	112	267	153	270	196
AICDA_GGACCGCAAGGCTGAGCCCG	135	111	57	85	55	19	33	45	31	24	21	NA	21	118	33	17	21	38	98	112
AICDA_GGAGGAAGAGCAATTCCACG	213	82	124	78	67	23	62	73	71	50	47	138	96	202	82	40	157	60	138	11
AIDA_ACTCCGGGTCACCTCCGACA	770	277	351	179	91	144	167	399	418	445	488	144	155	559	156	175	137	86	98	142
AIDA_AGTTCTATTACAATTGGCCC	531	234	176	123	108	29	97	146	259	155	279	85	225	366	28	76	13	114	57	98
AIDA_GAGGCGCCGACTTCGACTCT	300	216	276	184	67	61	61	296	271	260	136	228	199	308	82	238	103	199	96	175
AIDA_TGCCAGGTACTTTATTACCA	622	372	404	421	448	250	164	262	197	346	673	596	153	392	460	199	288	250	322	190
AIF1L_ATGATCTCAGAGGTGACAGG	704	207	395	281	170	184	200	191	284	457	324	506	178	619	352	398	182	256	195	347
AIF1L_GACATTGCTAGCCTGCCCTG	718	480	497	528	297	295	324	518	217	435	517	523	335	524	217	277	268	167	303	174
AIF1L_GAGGCTGGCCGAGATCAACC	417	183	243	310	162	189	40	66	324	306	512	287	143	314	93	133	208	212	111	185
AIF1L_TCAAAGCCCGGCAGGAGAGG	517	236	158	94	251	186	326	214	56	191	89	18	77	337	191	156	989	70	71	335
AIF1_AGAGATAGCTTTCTTGGCTG	625	388	349	468	277	157	129	363	315	398	457	1013	312	440	315	253	372	245	330	327
AIF1_AGAGGTGTCCAGTGGCTCCG	293	144	165	127	196	104	101	95	312	136	136	416	235	251	69	105	76	119	263	122
AIF1_CTGAGCTATGAGCCAAACCA	646	549	402	404	356	576	497	417	309	452	538	773	465	548	333	174	362	405	304	429
AIF1_TTAATTGGAGAGGTGTCCAG	632	194	294	249	202	302	275	419	697	494	150	127	128	478	309	839	508	370	205	280
AIFM1_AGACACTGCGATTCAAACAG	689	73	47	46	113	170	121	138	195	816	226	33	18	546	40	13	22	127	170	158
AIFM1_ATACCTCAGCAACTGGACCA	545	15	NA	2	39	61	19	35	2	8	1	13	5	530	5	6	20	141	111	76
AIFM1_GACGCACACGGTCCGCACCA	527	128	255	229	138	80	204	263	163	192	205	120	41	514	62	84	141	154	203	165
AIFM1_TAGGCAACTTGTTCCAGCGA	597	48	38	29	210	633	266	170	101	32	10	98	NA	415	46	140	65	113	217	116
AIFM2_GAAGGGCCCAGTGCTGCCCG	317	110	84	147	379	58	845	58	103	357	154	108	104	271	132	59	228	112	133	203
AIFM2_GCGCTCACGGTTCATCGTGG	581	309	227	372	242	373	255	364	341	356	1320	559	447	420	239	121	160	258	183	169
AIFM2_GGAGAGCAGCCACATTGTGG	514	431	435	384	324	154	123	308	141	416	495	453	150	404	95	393	225	144	161	239
AIFM2_TTTCAAGGACAACTTCCGGC	588	268	248	337	100	206	106	460	409	656	220	330	279	381	121	120	184	134	144	66
AIFM3_AGTGCGGACACTTATGGCCC	467	162	161	238	1365	272	931	365	158	452	102	348	211	456	125	163	220	280	435	443
AIFM3_GATACACTTGGCCATCACCT	641	279	396	440	574	353	276	704	510	609	458	356	329	536	167	232	188	121	177	190
AIFM3_GGCCCGCCACTTCCACACGG	780	409	467	292	215	178	183	303	420	297	194	294	378	500	309	152	330	377	269	398
AIFM3_TGAAGCAGGCGCCGTGCCAG	521	265	288	191	287	254	280	1298	226	1313	256	76	129	447	107	94	140	102	170	123
AIG1_AGGGTGGCTGAATCACGGAA	676	399	491	472	272	217	247	252	217	339	364	939	536	628	1997	175	448	165	300	276
AIG1_ATGCCCTCACACCAGACCTA	970	422	750	657	380	431	412	491	253	596	468	573	714	670	348	197	316	362	880	371
AIG1_GAATTTCCAGCTCCCTCCGT	791	577	568	852	1041	371	591	1039	341	568	763	1222	764	552	338	212	520	418	345	458
AIG1_TTCCTGGAACACATTGGCCC	650	376	378	243	364	260	301	559	485	606	659	132	253	562	281	416	349	337	411	280
AIM1L_GAACAGGCAAGCTTCTCCGT	456	239	229	475	173	369	111	182	132	175	372	213	172	340	60	90	201	105	77	181
AIM1L_GGAGCAAGTGAAGCTAACAG	646	194	276	415	133	262	159	576	375	217	263	294	205	391	298	220	168	307	192	260
AIM1L_TAAGCCCAGACTCTTACCCT	664	499	633	818	485	327	379	624	794	648	501	905	410	584	200	344	821	298	221	219
AIM1L_TACGAAGAGCCAGAGTTCCG	535	173	277	172	98	148	221	198	207	93	216	255	418	306	67	75	113	123	125	150
AIM1_AAAGAAAGTGAAATCTCCGC	567	286	237	295	140	141	161	193	348	227	295	187	19	336	209	545	316	152	246	164
AIM1_AGGATTCTTTCACTGGCCCA	647	242	271	294	246	246	321	226	223	285	367	530	260	491	228	159	106	183	237	205
AIM1_AGTGTCACAGCCCACGACTG	650	423	432	701	1139	223	536	424	161	461	547	600	164	543	278	467	293	304	308	376
AIM1_ATACAGGGACTGGAAAGCCT	284	131	166	203	81	158	105	145	147	199	17	179	36	204	90	73	56	111	386	284
AIM2_AGTTCATAGCACCATAAAGG	513	325	224	420	899	690	297	252	152	313	713	587	311	271	276	123	97	189	424	91
AIM2_GCAAGATATTATCGGCACAG	457	291	380	295	152	106	163	216	230	521	334	124	123	319	111	363	212	148	203	204
AIM2_TCAGCCTGAACAGAAACAGA	337	160	62	209	68	115	342	85	105	143	136	241	16	284	71	111	127	218	117	109
AIM2_TTTGACCTAAGTGACAACAC	420	153	78	48	180	55	72	44	160	200	233	208	50	326	135	51	70	62	103	114
AIMP1_AACCAATTCGAAGATCCAGA	502	208	157	136	404	136	215	698	335	413	59	78	195	383	435	230	103	184	176	156
AIMP1_CAAGAGGAACATGATTCACC	672	292	129	202	565	1307	520	382	276	561	380	221	118	497	119	1062	160	303	203	178
AIMP1_GCGTGCAGTGGAGTACCAGA	789	438	446	658	354	339	305	481	236	310	455	491	304	718	321	158	212	297	228	272
AIMP1_GGGAGTATTATCTCAAGCAA	437	357	355	370	201	305	254	1332	346	583	469	149	391	347	225	270	221	238	188	233
AIMP2_CAGGAGCTACGGCCCAGCGC	318	50	148	148	93	264	70	63	48	67	60	68	68	246	26	94	37	32	125	35
AIMP2_GACTTTAACCACCAATGCGC	767	271	309	418	395	331	442	362	255	471	521	420	350	495	168	169	442	203	237	403
AIMP2_GTAGCTCCTGCCGTGCACGT	692	489	467	317	128	122	200	357	341	588	323	309	237	547	305	146	247	207	406	283
AIMP2_TTCAGGCACGCTCTTGACCG	611	416	369	454	289	370	210	657	306	631	432	437	657	549	357	304	362	401	251	207
AIPL1_AGAGCCGATTTCCCTCTCCG	620	299	274	356	180	322	273	151	239	230	355	170	121	417	157	249	170	167	189	136
AIPL1_AGCTCGATCACAAAGACCAG	591	274	171	238	146	85	217	325	131	97	6	107	231	399	159	123	128	104	165	342
AIPL1_GAAGAAGGAGGAGTACTATG	405	318	229	239	459	135	825	209	163	167	233	248	407	258	218	185	176	120	117	290
AIPL1_GAGCTCCCAAACTTCATCAC	836	398	362	436	241	199	304	469	381	331	341	270	133	670	630	311	480	304	340	537
AIP_AGTGCCACTTATCCACCAGG	604	281	310	325	366	274	231	264	80	146	120	220	116	409	175	126	100	139	155	189
AIP_CGTGTGATACAGGAAGGCCG	661	344	495	541	363	150	207	513	216	398	80	239	161	370	373	312	266	117	262	242
AIP_GAGTCTCCGCAACATCGCGG	432	103	222	289	818	334	335	456	341	230	141	133	184	378	70	40	79	230	101	237
AIP_TTCTCGCATGGTGCACACGA	622	617	567	568	467	460	1325	251	197	324	771	567	776	479	469	222	185	222	210	575
AIRE_GAAGCCTCTGGTTCGAGCCA	429	181	313	408	340	208	396	319	178	158	370	309	146	412	152	224	158	200	176	195
AIRE_GAGCAGCAGCGCCTTCCACT	673	339	498	483	238	256	251	369	532	340	377	424	249	554	293	207	186	237	190	273
AIRE_GCACCGCACGGAGATCGCGG	604	361	330	296	189	198	255	247	294	526	462	656	165	520	225	217	301	241	249	275
AIRE_GCTGTTCAAGGACTACAACC	385	406	318	457	250	308	274	205	145	163	393	628	430	225	156	78	136	256	145	144
AJAP1_GACGCTGCACTCGACGACGG	474	230	208	413	148	167	283	201	252	297	92	427	301	375	153	108	123	136	114	218
AJAP1_GAGGCATCTGCATCTGCCCG	336	152	582	462	324	241	55	93	124	131	87	322	100	293	201	619	80	158	171	219
AJAP1_TAGGAGTGGACAGCCAGCGC	885	386	550	473	717	543	445	445	366	556	495	355	296	729	341	385	604	354	334	389
AJAP1_TGATCGGCATCTTATTCCTG	944	312	405	443	493	326	380	379	310	339	639	322	99	559	348	147	153	305	279	545
AJUBA_AAAGTGATAATCCCGGTCCA	765	1032	666	618	338	327	475	828	434	398	384	842	441	520	251	965	469	373	685	373
AJUBA_AGAGCAGCAAACAAAGCACT	327	261	245	214	81	112	195	73	81	134	119	76	76	219	175	30	68	315	184	174
AJUBA_GTTGGAGAAGTCCACTGTGA	692	330	370	197	202	286	144	221	291	345	322	420	204	373	457	312	108	546	359	550
AJUBA_TACTGGCGAAGCTAGAGCGG	211	63	76	64	96	169	78	77	211	79	20	8	37	128	38	103	44	34	95	58
AK1_AACCAAGATCATCTTTGTGG	472	166	251	190	213	198	143	112	157	331	205	232	105	297	80	37	62	86	112	83
AK1_GCCAAAGTCAATACTTCCAA	534	342	345	409	150	106	80	152	249	466	181	73	465	393	133	101	475	191	132	346
AK1_GGTCAGCTCAGGCTCGGCCA	412	205	93	375	145	263	197	76	275	283	261	120	89	355	120	355	184	150	91	109
AK1_TTGAAACGTGGAGAGACCAG	489	212	259	239	402	396	252	400	269	200	89	116	201	336	96	158	297	165	326	232
AK2_GAGTGGCCGTTCCTACCACG	324	NA	NA	NA	NA	NA	NA	3	NA	NA	NA	NA	NA	210	NA	NA	NA	6	NA	NA
AK2_GCTTGCGAACACGACATCGG	352	3	NA	NA	9	11	5	NA	8	NA	NA	2	NA	263	NA	NA	14	13	3	19
AK2_TAGAGTACTACAGGAAACGG	205	NA	NA	NA	NA	NA	NA	32	2	NA	NA	NA	NA	157	NA	32	21	NA	1	3
AK2_TGATCCGAAGAATCACAGGA	261	5	14	10	16	6	NA	NA	NA	3	4	6	NA	150	NA	NA	1	5	4	NA
AK3_AATGTTATAGACTCGGCCAC	498	237	175	556	466	285	119	268	149	194	244	177	275	357	203	117	119	79	67	143
AK3_AGAAATTGGCGTGTTAGCCA	254	269	163	197	211	169	152	180	159	224	444	394	125	190	62	126	53	26	97	82
AK3_GAGCTGAAGCACCTCTCCAG	475	203	158	239	211	156	115	120	168	125	330	1	17	402	310	85	295	198	173	107
AK3_GCTGAAGCACCTCTCCAGCG	265	68	53	47	56	34	66	74	126	114	101	107	70	255	48	40	51	67	46	23
AK4_ACAGTTTCAACTCACCATCA	1032	630	997	768	725	302	1533	637	465	746	1239	919	756	749	479	195	576	551	620	1001
AK4_ACGCCTAATGATGTCCGAGT	414	214	104	104	44	35	75	50	54	80	189	178	88	244	64	12	16	17	25	19
AK4_CTCCCGCAAGAAGTGGCCGC	616	62	187	45	125	125	181	248	201	350	105	147	37	402	68	94	54	50	78	102
AK4_TCCGAGTTGGAGAACAGGCG	251	111	151	168	94	116	52	507	176	211	528	122	90	173	63	69	112	82	46	178
AK5_ACTCAAACTTTCCATATCGG	742	326	414	407	174	451	384	450	454	465	249	333	275	491	206	307	129	142	211	171
AK5_CAGGAATACCACCAAATCGG	629	462	401	307	216	157	146	395	301	431	501	436	219	442	290	263	417	194	541	601
AK5_CCAAGGAGTATCTGGCCCGG	488	291	397	294	323	169	257	378	290	266	167	240	295	393	94	128	143	176	156	157
AK5_GGTGTTCTATGACATCAGCA	520	294	231	205	197	313	183	68	267	257	361	640	204	398	232	76	230	135	204	322
AK7_ACTCCAGCAGGCGCATGAGA	367	208	201	195	208	165	296	170	299	156	343	240	18	302	475	284	151	145	82	159
AK7_CAGCAGCGGAAACATCGGGA	362	205	260	210	513	300	320	259	147	312	196	168	134	376	142	576	220	206	215	224
AK7_CCCGCGGCCTGACTTTGCGG	468	351	300	474	142	67	143	164	227	216	404	227	517	294	123	106	246	122	141	120
AK7_TTGGGCGCGCTCCAAAGCCC	485	120	137	103	83	83	25	293	320	143	120	40	158	420	58	47	494	94	184	185
AK8_AGAATCGACCCTCAAACTGG	640	179	149	203	171	148	40	181	257	301	110	463	356	434	229	82	59	154	230	205
AK8_CAGCTGGACGAGCAGCGCGC	252	129	251	435	109	48	136	168	76	101	180	63	188	227	37	69	80	124	146	113
AK8_GAACAGCAGTCTCCTCACCC	701	154	448	411	305	245	221	297	307	305	261	529	166	585	144	107	67	278	218	167
AK8_GCTCTGAGGATCCAGACCCT	250	200	221	140	59	29	65	47	84	124	33	36	102	169	163	58	48	60	42	67
AK9_ACATATACAGTAGAGACCAG	434	506	449	330	225	358	116	266	208	302	572	664	376	307	118	272	240	421	215	861
AK9_ATTAGCCCGTTACATAACAC	521	297	282	440	165	378	228	313	292	525	414	343	185	419	152	1062	207	218	141	119
AK9_GGTGGAAGCAGATAGGGACG	565	421	564	479	204	177	160	209	249	181	261	176	151	357	295	89	149	218	110	304
AK9_TATTGCCGAAATGCAGATGG	572	151	328	576	368	344	381	284	308	542	266	687	262	383	75	141	104	225	65	236
AKAP10_CAGATTGAAGTGCTGACCAG	759	567	500	672	428	358	337	684	771	346	149	366	193	601	221	130	194	219	276	205
AKAP10_GAGGAGATGAATTTCTGGGC	329	295	64	114	111	150	327	60	51	161	57	52	30	250	256	103	35	130	113	65
AKAP10_GCCGGAAGAAGGACATGGCG	412	194	282	126	36	295	204	49	79	42	66	167	52	234	90	51	150	93	109	101
AKAP10_GTTCTGGGTTACCTTCTCCA	738	380	566	546	293	245	250	335	383	386	233	319	60	517	222	230	124	136	184	235
AKAP11_AGTGACAAAGTCATCCTCTA	482	221	263	183	209	181	303	168	181	361	228	366	405	416	274	73	662	104	239	236
AKAP11_GAAGAATAATCCTTAGCTGG	516	231	277	320	1010	2784	509	163	150	69	199	262	184	374	124	92	152	154	202	125
AKAP11_TCATAGGGAAGTCATCGCAG	581	188	213	509	447	791	285	412	202	166	207	493	180	468	436	212	323	201	223	280
AKAP11_TGAGCATGCCAATTTAACTG	880	450	490	523	458	427	596	479	326	388	461	781	536	551	217	145	295	350	425	567
AKAP12_CAAGCTGGAAGCCCTACCGA	767	411	398	465	280	288	333	314	319	985	402	623	437	568	275	258	1272	324	194	298
AKAP12_GAAGAAGGAGCTACTTCCGA	99	58	46	121	4	47	8	52	39	13	63	464	NA	61	31	21	19	24	86	12
AKAP12_GCACGCCCGTACCTTGGTGG	611	157	300	202	304	187	127	296	110	194	255	345	218	398	107	179	507	821	409	315
AKAP12_TCAAGCCGAAACCTTAGCTG	495	186	341	242	112	234	216	246	269	544	440	324	255	403	110	283	115	161	127	189
AKAP13_AAATGCATCAATGTCTCTCG	345	9	24	126	38	161	120	197	19	110	90	16	29	291	34	32	42	99	51	185
AKAP13_CAGCCACCACAAACACGGGA	703	217	254	300	242	371	312	264	46	123	255	100	163	470	227	105	74	134	177	288
AKAP13_GAGCCTGTGGGTCTTCACAG	230	37	105	41	26	16	25	44	28	55	45	83	NA	161	22	26	33	17	47	24
AKAP13_GAGTACTTGTACAGTGACGG	252	106	60	98	155	238	77	45	59	43	43	3	40	203	112	104	64	22	38	75
AKAP14_ATGGCGTAGAGTTTGTAGAG	726	364	483	372	220	186	349	1510	366	540	168	389	314	613	597	502	350	214	534	253
AKAP14_GACTCAAGTAGCTCTAGCTC	284	251	113	190	167	107	82	130	126	287	172	107	136	187	91	140	36	224	51	116
AKAP14_GACTCACGGTGAATTCACTG	548	323	236	172	229	218	252	378	506	205	336	286	363	420	138	138	186	448	230	517
AKAP14_TACACAAGACAAGAACTACG	427	164	327	268	164	468	195	422	563	641	405	109	307	300	156	177	188	238	172	289
AKAP1_GACGCTCTGGGTGTAAGGCA	440	228	165	163	155	105	77	51	131	50	47	217	25	324	78	91	62	150	195	279
AKAP1_GAGACTGCAACAGCTATCCA	429	161	359	264	392	107	138	112	132	374	388	495	130	381	79	112	162	127	177	137
AKAP1_GCGGAAGCAGATCATTCAGG	654	161	127	156	161	176	326	44	190	50	41	269	153	466	100	84	105	75	106	213
AKAP1_GCTGCCTGATGGCATCACCG	214	140	109	53	184	194	62	134	87	87	197	409	81	137	56	43	79	71	80	176
AKAP2_CAGCTTGGACACCCACCTCT	1150	559	472	730	257	287	302	986	638	1006	551	788	292	684	350	169	673	421	312	541
AKAP2_TGCTCCAGTCCAGCGCCGCG	544	443	249	559	231	139	261	330	443	535	352	550	421	558	321	216	122	249	239	241
AKAP3_AACTCAGGAGACCCACACAA	783	554	589	615	234	417	272	255	406	562	326	321	418	635	254	130	209	279	258	404
AKAP3_GGTGCTGCACACCCTTCAGG	319	65	211	85	132	249	84	219	106	237	133	84	12	232	97	55	240	93	81	107
AKAP3_GTGATTGCTGACAATCACCG	2	NA	NA	NA	NA	NA	NA	NA	NA	NA	NA	NA	NA	NA	NA	NA	NA	1	NA	NA
AKAP3_TCCTGGAGACAACCAAGCCC	985	563	471	466	304	292	198	664	410	786	671	645	454	629	328	200	196	243	319	350
AKAP4_AAAGCAAGGAAACTCATGCA	355	420	283	139	291	244	297	184	137	362	227	847	534	247	236	108	190	107	153	196
AKAP4_AAATGTGAGGATCCATGCGA	440	403	263	141	214	85	274	752	228	408	316	224	417	354	195	145	73	144	160	273
AKAP4_AGAGGTCATGAAGTTTGCCA	876	548	439	617	326	254	385	903	610	813	366	394	488	601	482	257	579	243	387	486
AKAP4_TCAGAAGGCAACTTAAACCT	765	553	727	451	194	325	313	774	577	854	764	1031	596	528	283	159	263	225	430	597
AKAP5_AAAGCACTGAAGCCCAAAGC	637	258	314	468	682	611	206	474	271	451	266	249	298	439	164	168	163	280	221	218
AKAP5_ATCAGCCAGAGCCCACACGG	708	391	285	340	201	422	217	362	556	346	131	266	233	543	343	98	296	402	180	499
AKAP5_GATCAGCCAGAGCCCACACG	508	207	203	326	430	396	249	88	221	140	337	400	190	440	121	168	60	84	240	222
AKAP5_TCAGCCAGAGCCCACACGGG	630	284	336	297	104	249	494	159	120	348	269	265	223	446	180	158	111	215	182	246
AKAP6_AGACTCGAAGCTGGTGCCAG	558	257	181	144	159	336	304	280	222	299	372	72	274	486	165	134	112	270	389	174
AKAP6_GCTCCGGATGACCTCAGAGA	339	539	303	113	116	245	285	366	184	326	134	143	86	294	358	68	70	95	109	128
AKAP6_TCAGGAGGATCTACTAGCGA	478	157	204	181	123	89	164	133	206	177	568	386	257	396	75	92	256	147	276	219
AKAP6_TCTCAAGGAAGCTGTGGAGG	43	NA	5	9	12	NA	4	NA	5	NA	NA	NA	NA	13	NA	NA	NA	NA	1	NA
AKAP7_AAGGCTCAGTAAGAGGCTGG	145	66	24	118	12	24	31	435	225	135	114	14	30	82	71	71	45	19	119	30
AKAP7_ATGACACTCACCAATCACAA	762	693	797	487	575	521	355	427	314	541	848	1643	493	585	383	696	159	236	239	347
AKAP7_GTAGATATTCAGGATGACTG	297	287	328	260	240	426	113	93	171	130	440	449	225	225	120	150	142	120	50	110
AKAP7_TGAGCGACTGGCCAAAGCAA	666	150	437	444	276	211	420	342	233	327	382	258	254	560	277	257	151	288	313	400
AKAP8L_AAAGCGGGAGCCGCCCGGGA	450	49	75	104	220	200	193	43	3	28	20	82	71	368	46	35	36	51	216	143
AKAP8L_ATCACAGGTGGGCTGAGCGC	446	115	152	165	103	118	71	260	128	240	254	559	189	418	50	90	51	137	97	81
AKAP8L_GCCACCATGAGCTACACAGG	527	166	127	180	182	242	317	232	171	272	281	93	187	416	146	105	114	189	187	140
AKAP8L_GCGGCACCATATCTAAGCGC	400	141	174	144	425	224	170	161	55	235	66	228	132	299	148	114	219	169	153	126
AKAP8_AAGCAGAGCCCACTTACCCT	954	329	316	343	273	570	272	274	468	336	278	340	480	643	425	246	261	477	607	405
AKAP8_ACAGGCGCAACCTACAGCTA	771	481	381	597	316	275	198	402	294	417	395	375	311	543	198	187	181	264	342	226
AKAP8_GAAGACATGGACCAGGGCTA	324	69	43	88	38	29	36	175	101	97	52	11	11	200	112	63	68	61	99	28
AKAP8_GAAGGGCTTACCTTGCCAGC	449	259	333	396	284	175	131	134	87	181	332	164	208	289	207	120	210	218	259	353
AKAP9_CCAGAGAGAGGCAAATGCGT	838	317	384	423	458	404	275	266	316	371	555	525	330	649	100	143	211	191	178	319
AKAP9_GAAATAACCAGTCATGAGCA	644	566	463	435	520	336	474	483	215	492	448	795	221	744	237	129	115	256	138	300
AKAP9_GAAGAAATGAGGGTTACCTA	414	302	283	429	340	184	245	188	305	390	552	428	198	257	143	203	232	93	142	169
AKAP9_GCTGCCATTAAACAAAGAGA	480	506	320	271	327	155	161	281	482	330	660	96	338	357	231	63	104	154	151	170
AKIP1_AATATCAGAGCATGCTCCAG	375	224	64	66	270	85	235	489	181	540	76	70	34	277	91	51	176	62	158	219
AKIP1_AGTGATGGTCAACATCACAC	25	NA	36	4	12	55	54	NA	3	NA	NA	238	NA	28	23	7	6	4	39	2
AKIP1_CATGCCCTGGAGCGTCCCAA	865	660	710	656	355	484	316	515	325	362	530	731	597	622	281	252	188	410	376	333
AKIP1_GCGTCCCAAAGGCTGCATGG	1040	788	845	562	471	371	515	1001	888	868	487	702	443	650	538	712	1157	342	346	371
AKIRIN1_ATATTATGCCAACTTGTCGG	491	178	175	150	77	90	72	205	139	374	51	314	119	381	68	62	219	76	112	96
AKIRIN1_CACATGATCAGATTATGCGA	243	108	114	101	15	NA	25	76	116	170	250	347	628	165	43	38	31	20	30	21
AKIRIN1_GCGGCCCATGGAGTTCGAGG	420	174	94	103	97	86	137	410	175	219	347	333	94	300	138	85	147	194	83	138
AKIRIN1_GGCTGCTGCAGACTCTGCGG	522	371	162	216	86	89	70	271	71	103	282	182	54	411	122	111	187	219	173	234
AKIRIN2_CTGGTGAAGCTGGTCCACTG	657	173	136	101	275	22	217	54	154	79	393	136	108	430	62	6	102	60	57	38
AKIRIN2_GCCGAGGTGGGCGCCGACAA	286	67	111	65	131	103	88	124	54	119	40	54	62	225	83	42	13	47	22	29
AKIRIN2_GCCGCAGAAGTATCTCCGAA	276	54	64	52	27	2	15	43	85	53	15	315	13	206	7	23	21	13	8	67
AKIRIN2_TCGGAGATACTTCTGCGGCG	146	5	29	19	4	22	36	39	45	119	29	98	68	73	49	2	14	11	2	8
AKNAD1_AACACGTTCAAATACGGCCA	349	245	78	186	53	239	98	59	92	46	130	238	27	220	125	104	92	61	104	57
AKNAD1_ATCCACCAAGAACTTCTCAC	603	208	136	292	222	115	163	297	144	233	308	323	108	454	242	116	445	297	240	251
AKNAD1_GCAGAACTTTCTGGCCACCA	784	412	303	436	322	179	225	334	323	374	396	250	224	600	341	141	134	189	252	379
AKNAD1_TAACTGGAGAACTCACAGGA	248	141	60	277	268	450	87	127	29	119	403	282	412	223	69	336	177	203	71	412
AKNA_CCTGGCAGAAACCTTGCCAG	125	86	47	93	11	15	33	53	17	138	95	79	17	148	227	64	35	90	180	90
AKNA_GCTCCTAGAGGACTTCCGCC	511	224	307	289	265	144	228	650	264	193	210	348	174	350	119	36	210	131	140	274
AKNA_GCTCCTCACCAAGTACGCTG	627	444	293	302	187	121	293	550	281	275	249	455	76	403	183	101	134	170	161	252
AKNA_TCTTCTCCCGGACTCACCTG	1244	816	821	1253	855	659	637	848	451	752	699	808	557	841	282	239	399	350	324	323
AKR1A1_CAAGACAGCTGGACGCACGG	514	288	170	296	157	84	209	351	127	194	273	314	94	522	281	168	364	263	225	293
AKR1A1_GCACGATCAGAGGAGCCCAA	626	171	259	339	286	283	233	380	305	152	400	567	247	497	378	638	124	316	365	238
AKR1A1_GGTCAGCCAGAGTCTTCCGG	655	236	229	127	472	145	255	264	307	509	770	916	343	401	133	214	118	108	139	159
AKR1A1_TGTGGCGGTAGCCTACGCTA	234	258	113	99	170	270	211	163	27	111	692	180	126	180	166	55	48	33	64	79
AKR1B10_AAGATGCCCATTGTGGGCCT	162	80	69	142	148	155	115	201	44	143	76	228	91	106	183	160	219	64	119	35
AKR1B10_AAGCTGGGAACCTACCTCCC	582	111	232	171	679	478	501	135	222	111	74	150	151	366	331	219	211	202	169	169
AKR1B10_GATAAAGGTAATGCCATCGG	217	122	259	303	130	118	145	267	180	182	17	206	73	197	189	64	76	85	246	67
AKR1B10_GCCAGAAGACCCTTCCCTGC	609	48	81	97	455	130	131	182	161	198	172	382	90	522	45	145	58	45	118	134
AKR1B15_AAAGCTGGAACCTACCTCCC	731	365	423	398	259	463	771	618	379	771	675	561	292	381	218	165	455	164	378	303
AKR1B15_CTATGAGAATCAACATGAGG	570	271	266	402	163	324	311	267	274	259	437	279	292	454	623	408	376	367	247	442
AKR1B1_ACATTGCCCGACTCATCCAA	849	568	585	477	393	177	208	217	476	495	904	631	557	574	195	78	104	150	130	255
AKR1B1_ATTGTAATGACAGCCTGGGA	730	323	223	248	259	267	243	159	91	448	137	394	339	453	205	157	145	185	216	229
AKR1B1_TATCCTCAGGGCCAAGCCCG	486	109	257	75	129	234	156	122	53	53	167	231	47	407	56	76	34	62	122	128
AKR1B1_TGACAGCTGTACCTCCCACA	799	642	428	489	432	420	370	392	429	726	197	400	390	623	403	498	301	259	268	330
AKR1C2_TCAAATTGGCAATAGAAGCC	773	647	465	560	398	333	318	331	363	345	348	500	410	436	422	268	342	321	354	287
AKR1C3_GATCTCAACGAGACAAACGA	413	474	280	270	157	184	117	150	272	288	333	280	383	303	245	124	127	191	325	199
AKR1C3_GGAATTATTCTTACCTCTGG	631	265	356	217	87	257	263	179	208	264	267	128	471	350	328	217	162	511	214	152
AKR1C3_GTTGGTGAAAGTTCCTCACC	107	80	141	24	49	15	59	41	66	30	77	129	28	90	100	68	34	60	43	52
AKR1C3_TAGTGGATCTCTGTACCACC	171	317	184	261	402	193	593	83	111	161	172	758	108	171	85	39	320	224	40	267
AKR1C4_ACAGATGGTCCAACCAGCCT	352	239	290	271	279	202	270	204	159	240	294	109	218	256	69	400	106	175	98	135
AKR1C4_GAACCCAACGACATAAACTA	537	287	344	406	220	174	151	347	145	170	555	462	321	340	195	137	176	140	375	206
AKR1D1_ATTTGAACTTACCTCCCAAG	630	482	309	310	293	305	197	395	147	428	583	429	528	528	241	180	174	246	253	349
AKR1D1_GATCCACATAATCTAGCTGG	597	436	116	94	315	202	236	30	140	92	282	288	251	330	105	60	86	151	108	179
AKR1D1_TAGCAGAAGGAAAGGTGCGG	418	286	176	376	126	150	273	132	49	134	339	565	334	358	107	221	129	83	93	194
AKR1D1_TTGGCTGGGTGAAATACGGA	580	635	350	670	320	284	243	663	393	501	482	322	348	346	233	101	152	150	134	153
AKR1E2_CATGGGAGATATCCCAGCCG	154	17	29	51	165	242	11	123	177	93	197	183	129	131	60	52	57	154	59	90
AKR1E2_CTACCTCATACACTGGCCCA	877	489	602	638	257	280	439	530	144	597	418	692	370	785	330	670	426	355	338	310
AKR1E2_GGAAGGCGCTGTAAGACGGG	440	504	366	330	475	203	332	517	366	573	483	417	253	444	147	283	92	267	175	214
AKR1E2_GGACCTGGTGATCACCGGGC	353	322	474	215	177	204	140	194	322	176	200	504	155	289	119	212	161	165	188	166
AKR7A2_AAGGACGGGAAACAGCCTGT	350	189	133	89	181	119	107	154	211	131	181	69	244	318	130	65	33	48	66	69
AKR7A2_ACCAAGGCCAACCCTTGGGA	164	23	36	31	12	34	9	116	43	58	112	6	NA	116	46	12	64	64	88	11
AKR7A2_CAGAAAGGCGCGCACGGCCG	418	481	369	489	217	276	353	273	338	420	476	422	238	406	741	112	428	308	152	200
AKR7A2_GGCAGCCGAGGTCACACTGG	552	180	159	249	164	217	138	196	413	270	254	436	355	472	368	104	260	83	216	345
AKR7A3_AGCCACGGTGCTGGGCGCCA	658	420	285	433	112	330	249	180	218	211	208	452	187	456	107	141	307	201	244	191
AKR7A3_ATTCCTGTACATCTCTGCCC	967	398	298	366	575	350	343	265	211	488	396	473	499	675	501	298	230	430	319	336
AKR7A3_TATGCCAGACCACAGCACCC	659	156	208	61	133	51	75	267	269	104	104	107	79	359	75	4	60	62	38	78
AKR7A3_TTCAGGGAGTTCCCAAACAG	548	239	191	121	2312	124	105	139	122	89	16	65	230	358	255	65	181	111	152	84
AKT1S1_AAGTCGCTGGTGTTAAGCCG	638	333	201	286	563	644	1028	888	265	506	115	383	241	519	214	131	155	321	311	325
AKT1S1_CTGGTGTTAAGCCGCGGCCG	492	334	493	248	657	530	316	128	100	114	250	274	176	367	94	120	109	208	125	308
AKT1S1_GGCCAGAGAGGACAACGAGG	466	152	502	147	68	181	137	107	237	105	269	298	175	352	160	175	238	184	184	260
AKT1S1_TGGTCGAGGAGCCCTGGCGG	618	81	52	146	122	97	75	234	165	199	66	9	85	426	103	168	59	143	198	202
AKT1_GAAGGTGCGTTCGATGACAG	911	370	299	299	365	54	182	535	547	938	640	431	131	646	242	201	169	386	165	188
AKT1_GACGTGGCTATTGTGAAGGA	426	97	212	209	114	42	100	141	251	237	120	137	115	346	120	140	210	122	86	175
AKT1_GCAGGATGTGGACCAACGTG	676	199	237	209	103	190	75	424	425	317	229	170	89	580	128	120	198	160	227	211
AKT1_GGAGGAGATGGACTTCCGGT	180	36	36	31	4	18	9	365	202	253	167	30	92	93	26	12	11	30	28	54
AKT2_CATCGAGAGGACCTTCCACG	777	216	264	357	78	79	68	393	415	338	446	337	240	579	121	144	232	290	227	212
AKT2_GTGGATGCGGGCCATCCAGA	232	190	86	46	82	439	67	163	125	129	110	46	50	161	24	8	51	87	27	71
AKT2_TATCTCAAACTCCTTGGCAA	669	129	219	244	74	57	23	207	268	388	214	274	145	431	81	70	44	85	153	166
AKT2_TGGGTACAAGGAGAGGCCCG	444	90	78	86	40	18	47	59	146	200	53	89	90	305	149	19	103	17	64	56
AKT3_AACCCAACCTTCTTTCACAA	1042	722	457	652	221	191	214	303	312	427	429	604	532	705	226	165	145	234	259	270
AKT3_ATGGAACCGAAGCCTACCTC	611	353	306	234	210	109	177	450	647	865	444	1031	495	362	76	82	208	99	142	351
AKT3_CATCATCTGGTCCTCCACCA	1094	913	732	1451	892	587	949	546	403	632	205	572	760	813	187	461	464	116	183	310
AKT3_GAGAGAGCGGGTGTTCTCTG	147	130	122	147	78	74	49	124	72	27	134	165	115	164	126	64	654	80	74	140
AKTIP_AATGGCACGCATGCGTCCTA	411	151	173	128	219	43	103	23	108	75	197	200	354	273	203	99	213	73	47	126
AKTIP_GATGGCTGCACATAGACGCC	174	38	79	98	46	94	47	36	65	108	17	96	6	249	132	33	373	90	82	114
AKTIP_GGAGTAATATTCATACGGCA	273	83	67	30	139	62	91	64	63	71	66	26	68	158	116	62	39	73	103	39
AKTIP_TAGCTTCTGCTTCACAACCA	461	273	200	148	418	135	479	370	340	358	310	185	69	390	214	127	52	229	77	207
ALAD_ACGCGTGGAAGCCATCAAAG	711	357	345	216	207	320	218	254	456	565	293	506	158	568	81	72	203	220	290	305
ALAD_CAAAGATCAAGACACAGCGT	585	145	307	240	212	267	125	295	263	269	373	224	189	499	89	93	165	172	286	339
ALAD_GAAGTAGCCGCTGTGCAGAA	700	438	523	490	342	350	546	1012	701	797	686	785	284	550	119	128	140	339	290	217
ALAD_GGACTCCTCGGAGTCAGCTG	304	147	56	120	117	184	118	127	113	218	156	136	87	236	86	26	19	64	128	239
ALAS1_GAAGTTCTTCAGCAGTCCAC	503	189	51	187	188	91	155	92	104	86	49	307	50	404	33	315	239	106	120	112
ALAS1_GCAGCACAGATGAATCAGAG	400	245	186	310	111	158	111	386	356	297	109	117	249	333	53	134	221	88	92	162
ALAS1_GCTGCAGTGGACAATGCCCG	351	183	267	88	86	75	59	76	113	148	178	375	121	213	33	11	12	115	90	68
ALAS1_TAGGAATGAGTCGCCACCCA	792	666	362	483	611	1008	1026	491	183	821	261	1239	498	661	107	112	102	179	210	394
ALAS2_AAGGCAACAAAGGCTGGAGG	414	262	266	286	293	313	317	211	271	406	261	738	218	333	178	203	158	387	167	203
ALAS2_ACCTGGCAGGATCTTGGCCA	560	405	428	399	140	248	149	683	533	654	532	1034	333	343	333	69	234	186	184	173
ALAS2_AGGGATATGCATCAGCCCAG	413	304	304	305	185	196	433	179	138	224	239	236	314	255	55	56	159	159	122	207
ALAS2_ATGCTGTCGGAACTCCAGGA	339	96	149	145	46	145	113	308	192	314	383	244	117	234	56	112	95	131	132	112
ALB_CTGCTGAAGATACTGAGCAA	422	294	180	246	183	415	175	87	115	95	159	116	108	285	196	45	113	280	106	91
ALB_GCATGGTCGCCTGTTCACCA	1073	768	595	818	346	520	606	772	462	871	435	614	702	683	251	202	392	559	288	572
ALB_TTTAGCTCGGCTTATTCCAG	595	138	336	283	328	250	409	528	570	263	244	332	75	394	185	92	96	156	105	143
ALB_TTTCCACTTCGGCAATGCAG	808	472	567	346	365	507	426	410	349	1049	755	1102	374	511	287	369	183	236	272	327
ALCAM_CCTGGAGTACAAGACAACCA	467	160	301	233	129	107	163	218	339	120	225	278	105	243	175	64	47	45	92	125
[truncated: 69,091 more rows]
