# Supplementary material for: The PRC2.1 subcomplex opposes G1 progression through regulation of CCND1 and CCND2
Source: eLife. 2025 Feb 4;13:RP97577. doi: 10.7554/eLife.97577 (PMC11793871; doi:10.7554/eLife.97577)
Supplement: Source code 1. [file elife-97577-code1.zip › OROBAS_code/chemgen_utils.R]

######
# UTILITY FUNCTIONS
######

# Formats condition names
format_condition_names <- function(conditions) {
  new_conditions <- c()
  for (condition in conditions) {
    to_remove <- c("Rich, ", 
                   "Adherent, ",
                   "Suspension, ",
                   ", arm 2", 
                   " Con2", 
                   " Con1",  
                   " + ",
                   ", ",
                   "-",
                   " ")
    if (!is.na(condition)) {
      for (str in to_remove) {
        if (str_detect(condition, fixed(str, ignore_case = TRUE))) {
          condition <- str_remove(condition, fixed(str, ignore_case = TRUE))
        }
      }
    } else {
      condition <- ""
    }
    condition <- toTitleCase(condition)
    Encoding(condition) <- "UTF-8"
    new_conditions <- c(new_conditions, condition)
  }
  return(new_conditions)
}

# Formats joined replicate names
format_joined_replicate_names <- function(rep_names) {
  new_rep_names <- c()
  for (rep_name in rep_names) {
    to_remove <- c(";NA")
    if (!is.na(rep_name)) {
      for (str in to_remove) {
        if (str_detect(rep_name, fixed(str, ignore_case = TRUE))) {
          rep_name <- str_remove(rep_name, fixed(str, ignore_case = TRUE))
        }
      }
    }
    Encoding(rep_name) <- "UTF-8"
    new_rep_names <- c(new_rep_names, rep_name)
  }
  return(new_rep_names)
}

# Fixes replicate names
format_replicate_names <- function(rep_names) {
  rep_names <- as.character(trimws(rep_names, which = "right"))
  fixes <- c("-_" = "", "_-" = "", "-" = "", ", " = "_", " \\+ " = "_", " " = "_")
  rep_names <- str_replace_all(rep_names, fixes)
  return(rep_names)
}

# Formats T0 names
format_start_names <- function(rep_names) {
  new_rep_names <- c()
  for (rep_name in rep_names) {
    rep_name <- strsplit(rep_name, "_")[[1]][1]
    rep_name <- paste0(rep_name, "_T0")
    Encoding(rep_name) <- "UTF-8"
    new_rep_names <- c(new_rep_names, rep_name)
  }
  return(new_rep_names)
}

# Constructs sample table given a list of one or more strings that
# signify control screens within screen names. If matched_t0 is set
# to TRUE, assumes that separate T0s exist for each experiment. 
# Otherwise, assumes that there is only one T0 screen specified
# by the column whose name contains the string in t0_str. 
make_sample_table <- function(df, 
                              screen_str_pos,
                              experiment_str_pos,
                              remove_cols = c("gene"),
                              t0_str = "T0", matched_t0 = TRUE,
                              split = "_") {
  
  # Removes specified columns
  df <- df[,!(colnames(df) %in% remove_cols)]
  
  # Instantiates sample table
  sample_table <- data.frame(Screen = NA, Replicates = NA, NormalizeTo = NA)
  counter <- 1
  experiments <- str_split_fixed(colnames(df), split, 2)[,experiment_str_pos]
  
  # Removes non-matched T0 column from experiments
  experiments <- unique(experiments[!grepl(t0_str, experiments)])
  
  # Adds each experiment to sample table separately
  max_split <- max(unlist(lapply(colnames(df), function(x) str_count(x, "_"))))
  for (experiment in experiments) {
    
    # Gets all matching replicates
    reps <- colnames(df)[grepl(experiment, colnames(df))]
    
    # Gets matching t0 and adds to sample table
    t0_rep <- NULL
    t0_name <- "T0"
    if (matched_t0) {
      t0_rep <- reps[grepl(t0_str, reps)]
      t0_name <- paste0(experiment, split, t0_str)
    } else {
      t0_rep <- colnames(df)[grepl(t0_str, colnames(df))]
    }
    if (!(t0_name %in% sample_table$Screen)) {
      sample_table[counter,] <- c(t0_name, t0_rep, NA)
      counter <- counter + 1
    }
    
    # Gets all replicates for the current experiment
    reps <- reps[!grepl(t0_str, reps)]
    rep_df <- data.frame(str_split_fixed(reps, split, max_split + 1))
    cols_to_remove <- apply(rep_df, 1, function(x) sum(x == ""))
    rep_df <- rep_df[cols_to_remove == 0,]
    reps <- reps[cols_to_remove == 0]
    screen_names <- NULL
    for (id_col in screen_str_pos) {
      if (is.null(screen_names)) {
        screen_names <- rep_df[,id_col]
      } else {
        screen_names <- paste0(screen_names, "_", rep_df[,id_col]) 
      }
    }
    rep_df$Screen <- screen_names
    
    # Appends all individual screens for each timepoint to sample table
    for (screen in unique(rep_df$Screen)) {
      rep_ind <- rep_df$Screen == screen
      screen_reps <- paste(reps[rep_ind], collapse = ";")
      screen_name <- paste0(experiment, split, screen)
      sample_table[counter,] <- c(screen_name, screen_reps, t0_name)
      counter <- counter + 1
    }
  }
  return(sample_table)
}

# Constructs batch table from a sample table given a list of one or more strings
# that signify control screens within screen names.
make_batch_table <- function(sample_table, control_str, t0_str = "T0", group_name = "conditions") {
  screens <- sample_table$Screen[!str_detect(sample_table$Screen, t0_str)]
  batch_table <- data.frame(Screen = screens,
                            Control = NA,
                            Group = group_name,
                            Type = "condition")
  control_regex <- paste(control_str, collapse = "|")
  batch_table$Type[str_detect(batch_table$Screen, control_regex)] <- "control"
  batch_table <- batch_table[order(batch_table$Type),]
  
  # Gets corresponding controls for each condition
  screen_split <- str_split(batch_table$Screen, "_", simplify = TRUE)
  for (i in which(batch_table$Type == "condition")) {
    condition <- batch_table$Screen[i]
    experiment <- screen_split[i, 1]
    nonempty <- unlist(lapply(screen_split[i,], function(x) x != ""))
    timepoint <- screen_split[i, length(nonempty[nonempty])]
    control_ind <- batch_table$Type == "control" & screen_split[,1] == experiment
    controls <- batch_table$Screen[control_ind]
    
    # If there's only one control for the experiment, we assign that to the condition
    if (length(controls) == 1) {
      batch_table$Control[batch_table$Screen == condition] <- controls
    } else {
      
      # If there are multiple controls, we pick the exactly matched timepoint
      control_split <- str_split(controls, "_", simplify = TRUE)
      nonempty <- unlist(lapply(control_split[1,], function(x) x != ""))
      control_timepoints <- control_split[,length(nonempty[nonempty])]
      if (timepoint %in% control_timepoints) {
        matched_control <- controls[control_timepoints == timepoint]
        batch_table$Control[i] <- matched_control
        
      # Otherwise, we pick the closest timepoint. If there are ties, the sample
      # that appears first in the table is chosen
      } else {
        timepoint <- as.numeric(str_replace(timepoint, "T", ""))
        control_timepoints <- as.numeric(str_replace(control_timepoints, "T", ""))
        timepoint_dist <- abs(timepoint - control_timepoints)
        closest_timepoint <- which(timepoint_dist == min(timepoint_dist))[1]
        batch_table$Control[i] <- controls[closest_timepoint]
      }
    }
  }
  return(batch_table)
}
