# Supplementary material for: The PRC2.1 subcomplex opposes G1 progression through regulation of CCND1 and CCND2
Source: eLife. 2025 Feb 4;13:RP97577. doi: 10.7554/eLife.97577 (PMC11793871; doi:10.7554/eLife.97577)
Supplement: Source code 1. [file elife-97577-code1.zip › OROBAS_code/orobas-master/DESCRIPTION]

Package: orobas
Title: Scoring Chemogenomic CRISPR Screens
Version: 0.5.0
Authors@R: person("Henry", "Ward", email = "henry.neil.ward@gmail.com", role = c("aut", "cre"))
Description: Package for processing, scoring and analyzing chemogenomic CRISPR screens.
Depends: R (>= 3.6)
License: MIT + file LICENSE
Encoding: UTF-8
LazyData: true
Imports:
  ggplot2,
	ggthemes,
	ggrepel,
	limma,
	pheatmap,
	PRROC,
	RColorBrewer,
	dplyr,
	forcats,
	magrittr
RoxygenNote: 7.1.2
Suggests: 
    knitr,
    rmarkdown,
    testthat
VignetteBuilder: knitr
