# Supplementary material for: The PRC2.1 subcomplex opposes G1 progression through regulation of CCND1 and CCND2
Source: eLife. 2025 Feb 4;13:RP97577. doi: 10.7554/eLife.97577 (PMC11793871; doi:10.7554/eLife.97577)
Supplement: Source code 1. [file elife-97577-code1.zip › OROBAS_code/orobas-master/man/check_batch_file.Rd]

% Generated by roxygen2: do not edit by hand
% Please edit documentation in R/utils.R
\name{check_batch_file}
\alias{check_batch_file}
\title{Checks a batch scoring file}
\usage{
check_batch_file(batch_file, screens)
}
\arguments{
\item{batch_file}{Path to .tsv file mapping screens to their controls for scoring, with two 
columns for "Screen" and "Control." Screens to score against derived null-models with the
combn scoring mode must have their respective control labeled as "combn."}
}
\value{
TRUE.
}
\description{
Checks to make sure that the contents of the .tsv file and its formats are appropriate for
running batch scoring functions.
}
\keyword{internal}
