# Supplementary material for: The PRC2.1 subcomplex opposes G1 progression through regulation of CCND1 and CCND2
Source: eLife. 2025 Feb 4;13:RP97577. doi: 10.7554/eLife.97577 (PMC11793871; doi:10.7554/eLife.97577)
Supplement: Source code 1. [file elife-97577-code1.zip › OROBAS_code/orobas-master/man/check_replicates.Rd]

% Generated by roxygen2: do not edit by hand
% Please edit documentation in R/utils.R
\name{check_replicates}
\alias{check_replicates}
\title{Checks replicates}
\usage{
check_replicates(df, screens)
}
\arguments{
\item{df}{Reads or LFC dataframe.}

\item{screens}{List of screens created with \code{add_screens}.}
}
\value{
List of up to four vectors, where "missing_from_screens" contains all screens 
 in df but not screens, "missing_from_df" contains all screens in screens but not df,
 "dupe_reps" contains names of all technical replicates mapped to multiple screens
 in screens, and "dupe_screens" contains duplicated screen names.
}
\description{
Checks to make sure that all replicates contained in a screens object returned from 
\code{add_screens_from_table} or \code{add_screen} are contained in a given dataframe.
Returns four vectors in a list, where the first contains columns missing from the 
screens but contained in the dataframe, the second contains columns contained in the
screens but missing from the dataframe, the third contains replicates duplicated
in multiple screens, and the last contains duplicated screen names.
}
