# Supplementary material for: The PRC2.1 subcomplex opposes G1 progression through regulation of CCND1 and CCND2
Source: eLife. 2025 Feb 4;13:RP97577. doi: 10.7554/eLife.97577 (PMC11793871; doi:10.7554/eLife.97577)
Supplement: Source code 1. [file elife-97577-code1.zip › OROBAS_code/orobas-master/man/check_screen_params.Rd]

% Generated by roxygen2: do not edit by hand
% Please edit documentation in R/utils.R
\name{check_screen_params}
\alias{check_screen_params}
\title{Checks input parameters}
\usage{
check_screen_params(df, screens)
}
\arguments{
\item{df}{Reads or LFC dataframe.}

\item{screens}{List of screens created with \code{add_screens}.}
}
\value{
TRUE.
}
\description{
Checks to make sure that the given screens match the given dataframe.
}
\keyword{internal}
