# Supplementary material for: The PRC2.1 subcomplex opposes G1 progression through regulation of CCND1 and CCND2
Source: eLife. 2025 Feb 4;13:RP97577. doi: 10.7554/eLife.97577 (PMC11793871; doi:10.7554/eLife.97577)
Supplement: Source code 1. [file elife-97577-code1.zip › OROBAS_code/orobas-master/man/compute_control_effects.Rd]

% Generated by roxygen2: do not edit by hand
% Please edit documentation in R/qGI_utils.R
\name{compute_control_effects}
\alias{compute_control_effects}
\title{Computes effect sizes for control screens.}
\usage{
compute_control_effects(
  control_df,
  control_names,
  method = "linear",
  loess = TRUE,
  ma_transform = TRUE
)
}
\arguments{
\item{control_df}{LFC dataframe for control screens.}

\item{control_names}{List of screen names for control screens to compute effect
sizes for.}

\item{method}{Either "linear" to give equal weight to all other control screens
or "exp" to give exponentially-decreasing weight to all other control screens,
based on those with the most similar LFCs (default "linear").}

\item{loess}{If true, loess-normalizes residuals before running hypothesis testing.
Only works when test = "moderated-t" (default TRUE).}

\item{ma_transform}{If true, M-A transforms data before running loess normalization. Only
has an effect when loess = TRUE (default TRUE).}
}
\value{
Dataframe of effect sizes for control screens.
}
\description{
Computes rough estimates of effect sizes for control screens, scored against
all other control screens with equal weights given to each.
}
