# Supplementary material for: The PRC2.1 subcomplex opposes G1 progression through regulation of CCND1 and CCND2
Source: eLife. 2025 Feb 4;13:RP97577. doi: 10.7554/eLife.97577 (PMC11793871; doi:10.7554/eLife.97577)
Supplement: Source code 1. [file elife-97577-code1.zip › OROBAS_code/orobas-master/man/correct_chromosomal_effects.Rd]

% Generated by roxygen2: do not edit by hand
% Please edit documentation in R/score.R
\name{correct_chromosomal_effects}
\alias{correct_chromosomal_effects}
\title{Corrects for GIs shifted in specific chromosomes.}
\usage{
correct_chromosomal_effects(df, guide_df)
}
\arguments{
\item{df}{LFC dataframe passed into \code{score_drugs_vs_controls} with chromosomal location 
specified in a column named "chr", start coordinates specified in "start_loc" and stop 
coordinates specified in "stop_loc."}

\item{guide_df}{Dataframe of guide-level qGI scores.}
}
\value{
Dataframe of chromosomal-corrected, guide-level qGI scores.
}
\description{
Run this within \code{score_drugs_vs_controls} to implement qGI chromosomal correction 
steps.
}
