# Supplementary material for: The PRC2.1 subcomplex opposes G1 progression through regulation of CCND1 and CCND2
Source: eLife. 2025 Feb 4;13:RP97577. doi: 10.7554/eLife.97577 (PMC11793871; doi:10.7554/eLife.97577)
Supplement: Source code 1. [file elife-97577-code1.zip › OROBAS_code/orobas-master/man/filter_reads.Rd]

% Generated by roxygen2: do not edit by hand
% Please edit documentation in R/process.R
\name{filter_reads}
\alias{filter_reads}
\title{Filters guides with too few read counts.}
\usage{
filter_reads(df, cols, min_reads = 30, max_reads = 10000)
}
\arguments{
\item{df}{Reads dataframe.}

\item{cols}{Columns to filter by.}

\item{min_reads}{Minimum number of reads to keep (anything below
this value will be filtered out).}

\item{max_reads}{Maximum number of reads to keep (anything above
this value will be filtered out).}
}
\value{
Filtered dataframe.
}
\description{
Filters guides out with too few read counts from a given reads dataframe
and a given set of columns (e.g. T0 columns).
}
