# Supplementary material for: The PRC2.1 subcomplex opposes G1 progression through regulation of CCND1 and CCND2
Source: eLife. 2025 Feb 4;13:RP97577. doi: 10.7554/eLife.97577 (PMC11793871; doi:10.7554/eLife.97577)
Supplement: Source code 1. [file elife-97577-code1.zip › OROBAS_code/orobas-master/man/normalize_reads.Rd]

% Generated by roxygen2: do not edit by hand
% Please edit documentation in R/process.R
\name{normalize_reads}
\alias{normalize_reads}
\title{Log-normalizes reads.}
\usage{
normalize_reads(df, cf1 = 1e+06, cf2 = 1)
}
\arguments{
\item{df}{List of read counts.}

\item{cf1}{Scaling factor (default 1e6).}

\item{cf2}{Pseudocount (default 1).}
}
\value{
Log- and depth-normalized read counts.
}
\description{
Log2-normalizes reads with a given pseudocount and scaling factor, and also
depth-normalizes the data.
}
