# Supplementary material for: The PRC2.1 subcomplex opposes G1 progression through regulation of CCND1 and CCND2
Source: eLife. 2025 Feb 4;13:RP97577. doi: 10.7554/eLife.97577 (PMC11793871; doi:10.7554/eLife.97577)
Supplement: Source code 1. [file elife-97577-code1.zip › OROBAS_code/orobas-master/man/normalize_screens.Rd]

% Generated by roxygen2: do not edit by hand
% Please edit documentation in R/process.R
\name{normalize_screens}
\alias{normalize_screens}
\title{Normalizes reads for the given screens}
\usage{
normalize_screens(
  df,
  screens,
  filter_names = NULL,
  cf1 = 1e+06,
  cf2 = 1,
  min_reads = 30,
  max_reads = 10000,
  nonessential_norm = TRUE,
  replace_NA = TRUE
)
}
\arguments{
\item{df}{Reads dataframe.}

\item{screens}{List of screens generated with \code{add_screens}.}

\item{filter_names}{List of screen names to filter based on read counts by.}

\item{cf1}{Scaling factor (default 1e6).}

\item{cf2}{Pseudocount (default 1).}

\item{min_reads}{Minimum number of reads to keep (default 30, anything
below this value will be filtered out).}

\item{max_reads}{Maximum number of reads to keep (default 10000, anything
above this value will be filtered out).}

\item{nonessential_norm}{Whether or not to normalize each screen against its
population of core non-essential genes, as defined by Traver et al. 2015 
(default FALSE).}

\item{replace_NA}{Whether or not to replace NA and NULL values in non-T0 screens 
with 0's after filtering out T0 guides with too few or NA readcounts 
(default TRUE).}
}
\value{
Normalized dataframe.
}
\description{
Log2 and depth-normalizes reads between a given list of columns and a given
column of an earlier timepoint (e.g. T0) specified in the "normalize_name"
entry of each screen. Screens with NULL for their "normalize_name" entry
are log2 and depth-normalized, but not normalized to earlier timepoints.
If a screen to normalize against has multiple replicates, those replicates
are averaged before normalization. Multiple replicates for a screen being
normalized, however, are normalized separately against the provided early
timepoint.
}
