# Supplementary material for: The PRC2.1 subcomplex opposes G1 progression through regulation of CCND1 and CCND2
Source: eLife. 2025 Feb 4;13:RP97577. doi: 10.7554/eLife.97577 (PMC11793871; doi:10.7554/eLife.97577)
Supplement: Source code 1. [file elife-97577-code1.zip › OROBAS_code/orobas-master/man/pca_screens.Rd]

% Generated by roxygen2: do not edit by hand
% Please edit documentation in R/process.R
\name{pca_screens}
\alias{pca_screens}
\title{PCA-normalizes residual LFCs for the given screens}
\usage{
pca_screens(
  df,
  cols,
  n_components,
  scale = FALSE,
  na_behavior = "mean_replace",
  exclude_screens = NULL
)
}
\arguments{
\item{df}{LFC dataframe.}

\item{cols}{Numerical column names to normalize with PCA.}

\item{n_components}{Vector containing indices of principal components to remove from data.}

\item{scale}{Whether or not to scale replicates before extracting principal 
components (default FALSE).}

\item{na_behavior}{Whether to replace NAs with row (per-guide) mean values or to
omit NAs, as either "mean_replace" or "omit" (default "mean_replace").}

\item{exclude_screens}{A list of screen names to exclude, e.g. for replicates with
mostly NA values (default NULL).}
}
\value{
PCA-normalized dataframe.
}
\description{
PCA-normalizes residual LFCs for a dataset by extracting a given number of principal
components from the dataset, projecting the dataset to those components, and 
subtracting the projected dataset from the original dataset. After performing 
PCA-normalization, consider re-centering LFCs by the mean of non-essential genes.
}
