# Supplementary material for: The PRC2.1 subcomplex opposes G1 progression through regulation of CCND1 and CCND2
Source: eLife. 2025 Feb 4;13:RP97577. doi: 10.7554/eLife.97577 (PMC11793871; doi:10.7554/eLife.97577)
Supplement: Source code 1. [file elife-97577-code1.zip › OROBAS_code/orobas-master/man/plot_chromosome.Rd]

% Generated by roxygen2: do not edit by hand
% Please edit documentation in R/plot.R
\name{plot_chromosome}
\alias{plot_chromosome}
\title{Plots chromosomal QC.}
\usage{
plot_chromosome(df, guide_df, output_folder, plot_type = "png")
}
\arguments{
\item{df}{LFC dataframe passed into \code{score_drugs_vs_controls} with chromosomal location 
specified in a column named "chr", start coordinates specified in "start_loc" and stop 
coordinates specified in "stop_loc."}

\item{guide_df}{Dataframe of guide-level qGI scores.}

\item{output_folder}{Folder to output plots to.}

\item{plot_type}{Type of plot to output, one of "png" or "pdf" (default "png").}
}
\description{
Plots qGI effects by chromosomal location.
}
