# Supplementary material for: The PRC2.1 subcomplex opposes G1 progression through regulation of CCND1 and CCND2
Source: eLife. 2025 Feb 4;13:RP97577. doi: 10.7554/eLife.97577 (PMC11793871; doi:10.7554/eLife.97577)
Supplement: Source code 1. [file elife-97577-code1.zip › OROBAS_code/orobas-master/man/plot_drug_residuals.Rd]

% Generated by roxygen2: do not edit by hand
% Please edit documentation in R/plot.R
\name{plot_drug_residuals}
\alias{plot_drug_residuals}
\title{Plot guide-level residuals for all hits}
\usage{
plot_drug_residuals(
  scores,
  residuals,
  control_name,
  condition_name,
  output_folder,
  neg_type = "Negative",
  pos_type = "Positive",
  plot_type = "png"
)
}
\arguments{
\item{scores}{Dataframe of scores returned from \code{call_drug_hits}.}

\item{residuals}{Residuals returned with the return_residuals argument set to true
from \code{call_drug_hits}.}

\item{control_name}{Name of control passed to \code{call_drug_hits}.}

\item{condition_name}{Name of condition passed to \code{call_drug_hits}.}

\item{output_folder}{Folder to output plots to.}

\item{neg_type}{Label for significant effects with a negative differential effect
passed to \code{call_drug_hits} (default "Negative").}

\item{pos_type}{Label for significant effects with a positive differential effect
passed to \code{call_drug_hits} (default "Positive").}

\item{plot_type}{Type of plot to output, one of "png" or "pdf" (default "png").}
}
\description{
Plots guide-level residuals for each called hit and outputs plots to a given folder. 
Works for data returned from \code{call_drug_hits}.
}
