# Supplementary material for: The PRC2.1 subcomplex opposes G1 progression through regulation of CCND1 and CCND2
Source: eLife. 2025 Feb 4;13:RP97577. doi: 10.7554/eLife.97577 (PMC11793871; doi:10.7554/eLife.97577)
Supplement: Source code 1. [file elife-97577-code1.zip › OROBAS_code/orobas-master/man/plot_gene_lfc.Rd]

% Generated by roxygen2: do not edit by hand
% Please edit documentation in R/plot.R
\name{plot_gene_lfc}
\alias{plot_gene_lfc}
\title{Plot guide-level LFCs for a given gene.}
\usage{
plot_gene_lfc(scores, residuals, gene, control_name, condition_name)
}
\arguments{
\item{scores}{Dataframe of scores returned from \code{call_drug_hits}.}

\item{residuals}{Residuals returned with the return_residuals argument set to true
from \code{call_drug_hits}.}

\item{gene}{Gene name for guides to plot.}

\item{control_name}{Name of control passed to \code{call_drug_hits}.}

\item{condition_name}{Name of condition passed to \code{call_drug_hits}.}
}
\value{
A ggplot object.
}
\description{
Plots guide-level LFCs for a given gene and returns the plot. Works for data 
returned from \code{call_drug_hits}.
}
