# Supplementary material for: The PRC2.1 subcomplex opposes G1 progression through regulation of CCND1 and CCND2
Source: eLife. 2025 Feb 4;13:RP97577. doi: 10.7554/eLife.97577 (PMC11793871; doi:10.7554/eLife.97577)
Supplement: Source code 1. [file elife-97577-code1.zip › OROBAS_code/orobas-master/man/plot_heatmap.Rd]

% Generated by roxygen2: do not edit by hand
% Please edit documentation in R/plot.R
\name{plot_heatmap}
\alias{plot_heatmap}
\title{Plots Pearson correlation heatmap.}
\usage{
plot_heatmap(
  df,
  col_groups,
  filename,
  display_numbers = TRUE,
  show_rownames = TRUE,
  show_colnames = TRUE
)
}
\arguments{
\item{df}{Reads or lfc dataframe}

\item{col_groups}{List of grouping labels for each column in df.}

\item{filename}{Output filename for plot.}

\item{display_numbers}{Whether or not to include PCC values in heatmap (default TRUE).}

\item{show_rownames}{Whether or not to show row names on the plot (default TRUE).}

\item{show_colnames}{Whether or not to show column names on the plot (default TRUE).}
}
\value{
Writes plot to file with no return value.
}
\description{
Plots heatmap of Pearson correlations for a dataframe with labels
for groups of samples and a blue-yellow color scheme.
}
