# Supplementary material for: The PRC2.1 subcomplex opposes G1 progression through regulation of CCND1 and CCND2
Source: eLife. 2025 Feb 4;13:RP97577. doi: 10.7554/eLife.97577 (PMC11793871; doi:10.7554/eLife.97577)
Supplement: Source code 1. [file elife-97577-code1.zip › OROBAS_code/orobas-master/man/plot_lfc_qc.Rd]

% Generated by roxygen2: do not edit by hand
% Please edit documentation in R/plot.R
\name{plot_lfc_qc}
\alias{plot_lfc_qc}
\title{Plot replicate comparisons.}
\usage{
plot_lfc_qc(
  df,
  screens,
  output_folder,
  plot_type = "png",
  display_numbers = TRUE,
  show_rownames = TRUE,
  show_colnames = TRUE
)
}
\arguments{
\item{df}{Reads or lfc dataframe.}

\item{screens}{List of screens created with \code{add_screens}.}

\item{output_folder}{Folder to output plots to.}

\item{plot_type}{Type of plot to output, one of "png" or "pdf" (default "png").}

\item{display_numbers}{Whether or not to include PCC values in heatmap (default TRUE).}

\item{show_rownames}{Whether or not to show row names on the plot (default TRUE).}

\item{show_colnames}{Whether or not to show column names on the plot (default TRUE).}
}
\description{
Plots replicate comparisons for all replicates in a list of screens and outputs
plots to a given folder.
}
