# Supplementary material for: The PRC2.1 subcomplex opposes G1 progression through regulation of CCND1 and CCND2
Source: eLife. 2025 Feb 4;13:RP97577. doi: 10.7554/eLife.97577 (PMC11793871; doi:10.7554/eLife.97577)
Supplement: Source code 1. [file elife-97577-code1.zip › OROBAS_code/orobas-master/man/score_drugs_vs_controls.Rd]

% Generated by roxygen2: do not edit by hand
% Please edit documentation in R/score.R
\name{score_drugs_vs_controls}
\alias{score_drugs_vs_controls}
\title{Scores conditions against multiple controls.}
\usage{
score_drugs_vs_controls(
  df,
  screens,
  control_screen_names,
  condition_screen_names,
  matched_controls,
  output_folder,
  control_genes = c("None", ""),
  min_guides = 2,
  loess = TRUE,
  ma_transform = TRUE,
  fdr_method = "BY",
  weight_method = "exp",
  matched_fraction = 0.75,
  sd_scale_factor = NULL,
  n_components = 0,
  chromosomal_correction = FALSE,
  return_residuals = TRUE,
  intermediate_file = NULL,
  load_intermediate = FALSE,
  plot_type = "png",
  verbose = FALSE
)
}
\arguments{
\item{df}{LFC dataframe.}

\item{screens}{List of screens generated with \code{add_screens}.}

\item{control_screen_names}{A list of control screen names to test the condition
screens against.}

\item{condition_screen_names}{A list of condition screen names to score against the 
control screen.}

\item{matched_controls}{A list of control screen names with each screen corresponding
to the condition at the same position in condition_screen_names.}

\item{output_folder}{Folder to output scree plot to.}

\item{control_genes}{List of control genes to remove, e.g. "luciferase" (default c("None", "")).}

\item{min_guides}{The minimum number of guides per gene pair required to score data 
(default 3).}

\item{loess}{If true, loess-normalizes residuals before running hypothesis testing.
Only works when test = "moderated-t" (default TRUE).}

\item{ma_transform}{If true, M-A transforms data before running loess normalization. Only
has an effect when loess = TRUE (default TRUE).}

\item{fdr_method}{Type of FDR to compute. One of "BH", "BY" or "bonferroni" (default "BY").}

\item{weight_method}{If "linear" weights non-matched control screens equally. If exponential,
instead weights non-matched control screens according to a decreasing exponential function
based on the similarity of control screens to the given condition screen.}

\item{matched_fraction}{The weight given to the matched control as a fraction of 1, where
all non-matched controls receive a total weight equal to 1 - matched_fraction (default 0.75).}

\item{sd_scale_factor}{Factor to normalize SDs against for scaling. If NULL, the mean is computed 
across guide-level residuals, otherwise the given scalar is used instead (default NULL).}

\item{n_components}{Vector containing indices of principal components to remove from data.}

\item{chromosomal_correction}{If TRUE, corrects chromosomal shifts by down-weighting qGI
scores for shifted regions (default FALSE).}

\item{return_residuals}{If FALSE, returns NA instead of residuals dataframe (default TRUE).
This is recommend if scoring large datasets and memory is a limitation.}

\item{intermediate_file}{Path to file to save intermediate output to, or NULL to not write
any intermediate output (default NULL).}

\item{load_intermediate}{If TRUE, loads data from intermediate file instead of running 
earlier steps in the scoring pipeline (default FALSE).}

\item{plot_type}{Type of plot to output, one of "png" or "pdf" (default "png").}

\item{verbose}{If true, prints verbose output (default FALSE).}
}
\value{
A list containing two dataframes. The first entry, named "scored_data" in the list,
  contains scored data with separate columns given by the specified control and condition
  names. The second entry, named "residuals" in the list, is a dataframe containing control,
  condition and loess-normalized residuals for all guides.
}
\description{
Scores guides for any number of drug screens against multiple control screens
(e.g. for directly comparing drug response to DMSO response). After running 
this function, pass the resulting dataframe to \code{call_drug_hits} to 
call significant effects.
}
