# Supplementary material for: The PRC2.1 subcomplex opposes G1 progression through regulation of CCND1 and CCND2
Source: eLife. 2025 Feb 4;13:RP97577. doi: 10.7554/eLife.97577 (PMC11793871; doi:10.7554/eLife.97577)
Supplement: Source code 1. [file elife-97577-code1.zip › OROBAS_code/orobas-master/NAMESPACE]

# Generated by roxygen2: do not edit by hand

export(add_screen)
export(add_screens_from_table)
export(call_drug_hits)
export(check_replicates)
export(compute_control_effects)
export(compute_control_weights)
export(normalize_reads)
export(normalize_screens)
export(pca_screens)
export(plot_chromosome)
export(plot_drug_residuals)
export(plot_drug_response)
export(plot_gene_lfc)
export(plot_gene_residuals)
export(plot_lfc_qc)
export(plot_reads_qc)
export(plot_scree)
export(remove_screen)
export(score_drugs_batch)
export(score_drugs_vs_control)
export(score_drugs_vs_controls)
importFrom(magrittr,"%>%")
