# Supplementary material for: The PRC2.1 subcomplex opposes G1 progression through regulation of CCND1 and CCND2
Source: eLife. 2025 Feb 4;13:RP97577. doi: 10.7554/eLife.97577 (PMC11793871; doi:10.7554/eLife.97577)
Supplement: Source code 1. [file elife-97577-code1.zip › OROBAS_code/orobas-master/README.md]

# Orobas

Orobas is an R package for scoring chemogenomic CRISPR screening data.

## Installation

Orobas is compatible with R version >= 3.6, and should work on any operating system capable of installing the packages listed in DESCRIPTION.

Install Orobas directly from Github with the `install_github("HenryWard/Orobas")` command from the devtools package. This should take no more than a minute or two.

## Usage

To learn how to use the package, please follow the vignette in the vignettes directory.

## Misc

Questions, comments or concerns can be directed to henry.neil.ward@gmail.com. Feedback regarding potential new features, bugs, or ease of use are especially welcome. 
