# Supplementary material for: The PRC2.1 subcomplex opposes G1 progression through regulation of CCND1 and CCND2
Source: eLife. 2025 Feb 4;13:RP97577. doi: 10.7554/eLife.97577 (PMC11793871; doi:10.7554/eLife.97577)
Supplement: Source code 1. [file elife-97577-code1.zip › OROBAS_code/sample_table.tsv]

Screen	Replicates	NormalizeTo
CHEM007_T0	CHEM007_4187_615_WT_T0_rich	NA
CHEM018_T0	CHEM018_9215_1253_WT_T0_rich	NA
CHEM007_DMSO_T18	CHEM007_4191_615_WT_T18_A_DMSO_rich;CHEM007_4192_615_WT_T18_B_DMSO_rich;CHEM007_4193_615_WT_T18_C_DMSO_rich	CHEM007_T0
CHEM007_PALBOCICLIB_T18	CHEM007_4201_616_WT_T18_A_PALBOCICLIB_rich;CHEM007_4202_616_WT_T18_B_PALBOCICLIB_rich;CHEM007_4203_616_WT_T18_C_PALBOCICLIB_rich	CHEM007_T0
CHEM007_COLCHICINE_T18	CHEM007_4205_617_WT_T18_A_COLCHICINE_rich;CHEM007_4206_617_WT_T18_B_COLCHICINE_rich;CHEM007_4207_617_WT_T18_C_COLCHICINE_rich	CHEM007_T0
CHEM007_CAMPTOTHECIN_T18	CHEM007_4219_619_WT_T18_A_CAMPTOTHECIN_rich;CHEM007_4220_619_WT_T18_B_CAMPTOTHECIN_rich;CHEM007_4221_619_WT_T18_C_CAMPTOTHECIN_rich	CHEM007_T0
CHEM018_PALBOCICLIB_T14	CHEM018_9228_1253_WT_T14_A_PALBOCICLIB_rich;CHEM018_9229_1253_WT_T14_B_PALBOCICLIB_rich;CHEM018_9230_1253_WT_T14_C_PALBOCICLIB_rich	CHEM018_T0
CHEM018_DMSO_T14	CHEM018_9225_1253_WT_T14_A_DMSO_rich;CHEM018_9226_1253_WT_T14_B_DMSO_rich;CHEM018_9227_1253_WT_T14_C_DMSO_rich	CHEM018_T0
