# Supplementary material for: The PRC2.1 subcomplex opposes G1 progression through regulation of CCND1 and CCND2
Source: eLife. 2025 Feb 4;13:RP97577. doi: 10.7554/eLife.97577 (PMC11793871; doi:10.7554/eLife.97577)
Supplement: Source code 1. [file elife-97577-code1.zip › OROBAS_code/score_chemgen_one_off.R]

# Load packages
packages <- c("ggplot2", "ggthemes", "devtools", "stringr", "dplyr", "readr","optparse")
for (p in packages) {
  library(p, character.only = TRUE)
}

# Sources utility functions
source("./chemgen_utils.R")

# Loads Orobas scoring package
devtools::load_all("./orobas-master")

#Create output directoris
output_folder_plcko <- file.path("output", "ma_on")
qc_folder_plcko <- file.path(output_folder_plcko, "qc")
read_folder_plcko <- file.path(qc_folder_plcko, "reads")
if (!dir.exists(output_folder_plcko)) { dir.create(output_folder_plcko, recursive = TRUE) }
if (!dir.exists(qc_folder_plcko)) { dir.create(qc_folder_plcko) }
if (!dir.exists(read_folder_plcko)) { dir.create(read_folder_plcko) }

# Load datasets
input_folder <- file.path("./")
plcko <- read.csv(file.path(input_folder, "CHEM_TKOv3_pLCKO_read_count.tsv"), 
                  header = TRUE, stringsAsFactors = FALSE, sep = "\t", check.names = FALSE,
                  encoding = "UTF-8")

plcko_sample_file <- file.path(input_folder, "sample_table.tsv")
plcko_batch_file <- file.path(input_folder, "batch_table.tsv")

#Extract and format data
colnames(plcko)[2:ncol(plcko)] <- format_replicate_names(colnames(plcko)[2:ncol(plcko)])
plcko_screens <- add_screens_from_table(plcko_sample_file)
col_list = c('REAGENT_ID')
for(item in c(1:length(plcko_screens)))
{
  reps = plcko_screens[[item]][["replicates"]]
  col_list = c(col_list,reps)
}
cols= (colnames(plcko))
plcko <- plcko[,(cols %in% col_list)]
split <- str_split_fixed(plcko$REAGENT_ID, "_", 2)
plcko$gene <- split[,1]

#generate read-count QC plots
plot_reads_qc(plcko, plcko_screens, read_folder_plcko, display_numbers = FALSE, plot_type = "png",
			show_colnames = FALSE, show_rownames = FALSE)

#generate guide-level LFC scores (normalize scores to T0)
t0_screens <- names(plcko_screens)[grepl("T0", names(plcko_screens))]
plcko <- normalize_screens(plcko, plcko_screens, filter_names = t0_screens, min_reads = 30,
                           nonessential_norm = FALSE)

#generate LFC QC plots
plot_lfc_qc(plcko, plcko_screens, qc_folder_plcko, display_numbers = FALSE, plot_type = "png",
		  show_colnames = FALSE, show_rownames = FALSE)

#Generate final scores
batch_file <- file.path(plcko_batch_file)					
score_drugs_batch(plcko, plcko_screens, batch_file, output_folder_plcko,
				control_genes = c("LacZ", "luciferase", "EGFP"),
				ma_transform = TRUE,
				min_guides = 3, n_components = c(0),
				plot_residuals = FALSE, fdr_threshold = 0.4,
				differential_threshold = 0.5, label_fdr_threshold = .1,
				fdr_method = "BH", 
				chromosomal_correction = FALSE, plot_type = "png", 
				verbose = TRUE, matched_fraction = 0.9)		

#Extract DLFC and FDR columns from output score file
score_fname <- file.path(output_folder_plcko, "condition_gene_calls.tsv")
all_score = read.table(score_fname, sep = "\t",header = T, stringsAsFactors = FALSE)

scores <- all_score[,grepl("gene|differential|fdr", colnames(all_score))]
score_fname <- file.path(output_folder_plcko, "qgi_fdr_scores_all.tsv")
write.table(scores, score_fname, sep = "\t", row.names = FALSE, col.names = TRUE, quote = FALSE)				
